# Supplementary material for: A high-conductivity n-type polymeric ink for printed electronics
Source: Nat Commun. 2021 Apr 21;12:2354. doi: 10.1038/s41467-021-22528-y (PMC8060302; doi:10.1038/s41467-021-22528-y)
Supplement: Supplementary file 3 — Source Data [file 41467_2021_22528_MOESM3_ESM.zip]

Archive with 11 entries (10 files):
- Fig.1.xlsx
- __MACOSX/
- __MACOSX/._Fig.1.xlsx
- Fig.5.xlsx
- __MACOSX/._Fig.5.xlsx
- Fig.4.xlsx
- __MACOSX/._Fig.4.xlsx
- Fig.3.xlsx
- __MACOSX/._Fig.3.xlsx
- Fig.2.xlsx
- __MACOSX/._Fig.2.xlsx
