# Supplementary material for: A high-conductivity n-type polymeric ink for printed electronics
Source: Nat Commun. 2021 Apr 21;12:2354. doi: 10.1038/s41467-021-22528-y (PMC8060302; doi:10.1038/s41467-021-22528-y)
Supplement: Supplementary file 3 — Source Data [file 41467_2021_22528_MOESM3_ESM.zip › Fig.1.xlsx]

## Sheet: Fig.1d
Solvents	Permissible exposure limit	Immediately dangerous to life or health
	(ppm)	(ppm)
Ethanol	1000	3300
Tol	200	500
CF	50	500
TCE	100	1000
CB	75	1000
ODCB	50	200
