# Supplementary material for: A high-conductivity n-type polymeric ink for printed electronics
Source: Nat Commun. 2021 Apr 21;12:2354. doi: 10.1038/s41467-021-22528-y (PMC8060302; doi:10.1038/s41467-021-22528-y)
Supplement: Supplementary file 3 — Source Data [file 41467_2021_22528_MOESM3_ESM.zip › Fig.5.xlsx]

## Sheet: Fig.5a
PEI_lin	Seebeck coefficient	S.D.
(wt%)	（μV*K^-1)	（μV*K^-1)
2	-482	1
4.8	-325	1
9.1	-287	1
20	-189	1
33.3	-146	1
50	-116	1
66.7	-78.5	2.7
75	-65.1	0.5

## Sheet: Fig.5b
R_load	P_output, Δ T = 5 K	P_output, Δ T = 10 K	P_output, Δ T = 20 K	P_output, Δ T = 30 K	P_output, Δ T = 40 K	P_output, Δ T = 50 K
(Ω)	(nW)	(nW)	(nW)	(nW)	(nW)	(nW)
1	0.0096	0.0377	0.1529	0.3518	0.6307	1.1166
3	0.0269	0.1109	0.4516	1.0202	1.8591	3.2723
10	0.0848	0.3493	1.416	3.215	5.9624	10.2428
30	0.216	0.8828	3.5752	8.114	14.9764	26.2725
50	0.3107	1.2749	5.0975	11.573	21.1914	36.6826
100	0.4517	1.8084	7.224	16.1196	29.7585	49.1981
130	0.4858	1.9524	7.7758	17.4686	32.2596	53.3958
160	0.5044	2.0331	8.1136	18.3322	33.519	54.9265
200	0.5088	2.0803	8.2092	18.7121	33.7825	55.3407
230	0.511	2.0631	8.2646	18.5777	33.8786	54.8895
260	0.5095	2.0413	8.1771	18.2757	33.5402	54.6136
300	0.4968	1.9949	7.955	17.7441	32.3548	52.0764
400	0.4608	1.8574	7.4416	16.624	30.3891	47.9988
800	0.3371	1.3609	5.4102	12.1429	21.7624	34.2348
2000	0.1784	0.7192	2.8638	6.4103	11.4107	17.5734
3000	0.1285	0.5188	2.0369	4.5248	8.0512	12.3786
10000	0.0452	0.1741	0.6858	1.5155	2.6519	4.1144
30000	0.0182	0.0631	0.2392	0.5315	0.909	1.4162
100000	0.0084	0.022	0.0764	0.1672	0.2869	0.4398
300000	0.0069	0.0117	0.0333	0.0667	0.1072	0.1636

## Sheet: Fig.5c
materials in TEGs	Δ T (K)	P_output (per p-n pair, nW)
------------------------	------------------------	------------------------
BBL:PEI_lin, PEDOT:PSS	5	0.51
BBL:PEI_lin, PEDOT:PSS	10	2.08
BBL:PEI_lin, PEDOT:PSS	20	8.26
BBL:PEI_lin, PEDOT:PSS	30	18.71
BBL:PEI_lin, PEDOT:PSS	40	33.88
BBL:PEI_lin, PEDOT:PSS	50	55.34
------------------------	------------------------	------------------------
FBDPPV:TAM, PEDOT:PSS	2.5	0.06
FBDPPV:TAM, PEDOT:PSS	4.3	0.17
FBDPPV:TAM, PEDOT:PSS	9.8	0.92
FBDPPV:TAM, PEDOT:PSS	17.5	3.08
FBDPPV:TAM, PEDOT:PSS	27.8	8.25
FBDPPV:TAM, PEDOT:PSS	46.5	25.67
------------------------	------------------------	------------------------
Ag link, PEDOT:PSS	65	0.057
------------------------	------------------------	------------------------
Ag link, PEDOT:PSS	75.2	2.46
------------------------	------------------------	------------------------
Ag link, PEDOT:PSS	50	10.39
Ag link, PEDOT:PSS	100	30.3
------------------------	------------------------	------------------------
Au link, PEDOT:PSS	10	0.26
Au link, PEDOT:PSS	20	1.1
Au link, PEDOT:PSS	30	2.5

## Sheet: Fig.5d
V_G (V)	I_D (A)
0	5.7625e-05
-0.01	5.3915e-05
-0.02	5.1262e-05
-0.03	4.9065e-05
-0.04	4.712e-05
-0.05	4.5295e-05
-0.06	4.3686e-05
-0.07	4.2163e-05
-0.08	4.0712e-05
-0.09	3.9321e-05
-0.1	3.7981e-05
-0.11	3.6681e-05
-0.12	3.5418e-05
-0.13	3.4185e-05
-0.14	3.298e-05
-0.15	3.1797e-05
-0.16	3.0639e-05
-0.17	2.9493e-05
-0.18	2.8376e-05
-0.19	2.7276e-05
-0.2	2.6188e-05
-0.21	2.5113e-05
-0.22	2.4047e-05
-0.23	2.2991e-05
-0.24	2.1943e-05
-0.25	2.0906e-05
-0.26	1.9882e-05
-0.27	1.8869e-05
-0.28	1.7869e-05
-0.29	1.6882e-05
-0.3	1.5906e-05
-0.31	1.4951e-05
-0.32	1.4013e-05
-0.33	1.3092e-05
-0.34	1.2189e-05
-0.35	1.131e-05
-0.36	1.0454e-05
-0.37	9.6253e-06
-0.38	8.8243e-06
-0.39	8.0546e-06
-0.4	7.3129e-06
-0.41	6.6085e-06
-0.42	5.9392e-06
-0.43	5.3074e-06
-0.44	4.7131e-06
-0.45	4.1597e-06
-0.46	3.6459e-06
-0.47	3.1718e-06
-0.48	2.7393e-06
-0.49	2.3449e-06
-0.5	1.9894e-06
-0.51	1.672e-06
-0.52	1.3922e-06
-0.53	1.1467e-06
-0.54	9.3456e-07
-0.55	7.5237e-07
-0.56	6.0031e-07
-0.57	4.7508e-07
-0.58	3.7369e-07
-0.59	2.9395e-07
-0.6	2.3231e-07
-0.61	1.8574e-07
-0.62	1.5257e-07
-0.63	1.2948e-07
-0.64	1.1371e-07
-0.65	1.0513e-07
-0.66	9.9402e-08
-0.67	9.6036e-08
-0.68	9.403e-08
-0.69	9.2159e-08
-0.7	8.9901e-08
-0.7	8.8687e-08
-0.69	8.7417e-08
-0.68	8.8684e-08
-0.67	8.9129e-08
-0.66	9.1554e-08
-0.65	9.5171e-08
-0.64	1.0222e-07
-0.63	1.1549e-07
-0.62	1.3611e-07
-0.61	1.6725e-07
-0.6	2.1148e-07
-0.59	2.6976e-07
-0.58	3.452e-07
-0.57	4.4113e-07
-0.56	5.6045e-07
-0.55	7.0322e-07
-0.54	8.745e-07
-0.53	1.074e-06
-0.52	1.304e-06
-0.51	1.5649e-06
-0.5	1.8602e-06
-0.49	2.1893e-06
-0.48	2.5548e-06
-0.47	2.9544e-06
-0.46	3.3914e-06
-0.45	3.8634e-06
-0.44	4.371e-06
-0.43	4.9148e-06
-0.42	5.4908e-06
-0.41	6.1009e-06
-0.4	6.7418e-06
-0.39	7.4149e-06
-0.38	8.114e-06
-0.37	8.8444e-06
-0.36	9.6024e-06
-0.35	1.0392e-05
-0.34	1.1207e-05
-0.33	1.2048e-05
-0.32	1.2911e-05
-0.31	1.3796e-05
-0.3	1.4701e-05
-0.29	1.5633e-05
-0.28	1.6579e-05
-0.27	1.7545e-05
-0.26	1.8529e-05
-0.25	1.953e-05
-0.24	2.0549e-05
-0.23	2.1586e-05
-0.22	2.2638e-05
-0.21	2.3707e-05
-0.2	2.4793e-05
-0.19	2.5901e-05
-0.18	2.7027e-05
-0.17	2.8175e-05
-0.16	2.9359e-05
-0.15	3.0562e-05
-0.14	3.1796e-05
-0.13	3.3059e-05
-0.12	3.4355e-05
-0.11	3.5686e-05
-0.1	3.7061e-05
-0.09	3.8478e-05
-0.08	3.9952e-05
-0.07	4.149e-05
-0.06	4.3104e-05
-0.05	4.4809e-05
-0.04	4.6735e-05
-0.03	4.8781e-05
-0.02	5.1079e-05
-0.01	5.382e-05
0	5.7606e-05

## Sheet: FIg.5e
OECT materials	V_D (V)	V_G (V)
------------------	------------------	------------------
PEDOT:PSS	-0.6	1.1
PEDOT:Tos	-0.2	0.5
PEDOT:PSTFSILi100	-0.8	0.8
PEDOT-S	-1	1
PEDOT-S:(Nonyl)NH3	-0.39	0.39
PEDOT-S:(Oct)2NH2	-0.41	0.41
------------------	------------------	------------------
PPy	-0.2	-0.6
PANI	-0.2	-0.3
Polycarbazole	-1	-0.9
P3MT	-0.2	-1
P3HT	-0.5	-1.2
P3MEEMT	-0.7	-0.7
PTHS	-0.59	-0.79
PTEB-S	-0.25	-0.6
g2T-T	-0.39	-0.69
gBDT-g2T	-0.39	-0.74
gBDT	-0.41	-0.76
gBDT-T	-0.39	-0.71
gBDT-2T	-0.41	-0.69
gBDT-MeOT2	-0.59	-0.59
gBDT-TT	-0.41	-0.71
gBDT-T2	-0.4	-0.65
p(a2T-TT)	-0.59	-0.61
p(g2T-TT)	-0.61	-0.61
ProDOT(OE)-DMP	-0.5	-0.8
PIBET-AO	-0.59	-0.81
PIBET-O	-0.61	-0.81
PIBET-BO	-0.6	-0.9
PIBT-BO	-0.59	-0.99
PIBET-A	-0.61	-0.99
P3CPT	-0.61	-1.01
------------------	------------------	------------------
p(gNDI-gT2)	0.6	0.55
P-100	0.59	0.59
P-90	0.61	0.59
P-75	0.59	0.61
P-50	0.61	0.61
BBL	0.8	0.7
------------------	------------------	------------------
BBL:PEI_lin	0.3	-0.7

## Sheet: Fig.5f
V_in	V_out, measured	Gain, measured	V_out, simulated
(V)	(V)	(V/V)	(V)
-0.6	0.3625	0.4155	0.3864
-0.59	0.3665	0.4241	0.3867
-0.58	0.3711	0.3939	0.3871
-0.57	0.3743	0.3467	0.3875
-0.56	0.3781	0.3638	0.3878
-0.55	0.3816	0.3384	0.3882
-0.54	0.3849	0.3112	0.3885
-0.53	0.3879	0.3005	0.3889
-0.52	0.3909	0.2901	0.3892
-0.51	0.3936	0.2848	0.3896
-0.5	0.3965	0.2725	0.39
-0.49	0.3991	0.2706	0.3903
-0.48	0.402	0.2622	0.3907
-0.47	0.4044	0.2474	0.391
-0.46	0.4069	0.2457	0.3914
-0.45	0.4093	0.248	0.3918
-0.44	0.4119	0.2593	0.3921
-0.43	0.4145	0.2481	0.3925
-0.42	0.4168	0.2357	0.3928
-0.41	0.4192	0.2368	0.3932
-0.4	0.4215	0.2492	0.3936
-0.39	0.4242	0.2341	0.3939
-0.38	0.4263	0.2406	0.3943
-0.37	0.429	0.2441	0.3946
-0.36	0.4311	0.2188	0.395
-0.35	0.4334	0.2264	0.3953
-0.34	0.4357	0.2178	0.3957
-0.33	0.4377	0.1961	0.3961
-0.32	0.4396	0.1966	0.3964
-0.31	0.4416	0.1997	0.3968
-0.3	0.4436	0.1768	0.3971
-0.29	0.4451	0.1579	0.3975
-0.28	0.4468	0.1434	0.3978
-0.27	0.448	0.1247	0.3982
-0.26	0.4491	0.1167	0.3986
-0.25	0.4504	0.0887	0.3989
-0.24	0.451	0.0358	0.3993
-0.23	0.4511	0.0161	0.3996
-0.22	0.4513	-0.0079	0.4
-0.21	0.4509	-0.0522	0.4003
-0.2	0.4502	-0.0981	0.4007
-0.19	0.4489	-0.1297	0.401
-0.18	0.4476	-0.1791	0.4014
-0.17	0.4453	-0.2454	0.4017
-0.16	0.4427	-0.3022	0.4021
-0.15	0.439	-0.3991	0.4024
-0.14	0.4343	-0.5771	0.4028
-0.13	0.427	-0.8343	0.4031
-0.12	0.417	-1.2005	0.4035
-0.11	0.4023	-1.7347	0.3961
-0.1	0.3813	-2.4432	0.372
-0.09	0.3516	-3.5489	0.3381
-0.08	0.3086	-5.0267	0.2975
-0.07	0.2537	-5.9899	0.2512
-0.06	0.1924	-6.1045	0.1998
-0.05	0.1376	-4.6234	0.1436
-0.04	0.0981	-3.2608	0.0827
-0.03	0.0703	-2.2958	0.0178
-0.02	0.0508	-1.6174	0.0095
-0.01	0.0371	-1.1474	0.0069
0	0.0272	-0.7831	0.0052
0.01	0.0209	-0.5298	0.0041
0.02	0.0162	-0.3659	0.0033
0.03	0.0133	-0.2469	0.0026
0.04	0.0111	-0.1904	0.002
0.05	0.0094	-0.1567	0.0015
0.06	0.0079	-0.1307	0.0011
0.07	0.0067	-0.1094	0.0007
0.08	0.0056	-0.0783	0.0004
0.09	0.0051	-0.0607	0
0.1	0.0044	-0.0739	-0.0003
0.11	0.0036	-0.0465	-0.0005
0.12	0.0035	-0.0253	-0.0008
0.13	0.003	-0.0458	-0.0011
0.14	0.0025	-0.0533	-0.0014
0.15	0.002	-0.0425	-0.0016
0.16	0.0016	-0.0317	-0.0019
0.17	0.0013	-0.0405	-0.0022
0.18	0.0009	-0.0525	-0.0025
0.19	0.0003	-0.0583	-0.0028
0.2	-0.0003	-0.05	-0.0031
0.21	-0.0006	-0.0351	-0.0034
0.22	-0.001	-0.0208	-0.0038
0.23	-0.0011	-0.0232	-0.0041
0.24	-0.0015	-0.0273	-0.0045
0.25	-0.0016	-0.0322	-0.005
0.26	-0.0022	-0.0588	-0.0055
0.27	-0.0029	-0.0769	-0.0061
0.28	-0.0037	-0.0976	-0.0067
0.29	-0.0049	-0.1347	-0.0075
0.3	-0.0064	-0.1868	-0.0083
0.31	-0.0087	-0.2525	-0.0094
0.32	-0.0117	-0.3625	-0.0107
0.33	-0.0163	-0.5423	-0.0124
0.34	-0.0231	-0.8424	-0.0148
0.35	-0.0339	-1.2831	-0.0186
0.36	-0.0513	-2.2184	-0.0284
0.37	-0.0845	-4.39	-0.087
0.38	-0.1357	-5.9336	-0.1443
0.39	-0.1946	-5.9552	-0.1979
0.4	-0.2461	-4.3757	-0.2472
0.41	-0.2836	-3.1251	-0.2913
0.42	-0.3105	-2.2646	-0.3291
0.43	-0.3299	-1.6094	-0.3593
0.44	-0.3435	-1.0979	-0.3803
0.45	-0.3525	-0.7206	-0.3899
0.46	-0.3585	-0.444	-0.3899
0.47	-0.3618	-0.3024	-0.3895
0.48	-0.3648	-0.2182	-0.3891
0.49	-0.3665	-0.1223	-0.3887
0.5	-0.3674	-0.0903	-0.3884
0.51	-0.3683	-0.077	-0.388
0.52	-0.369	-0.0452	-0.3876
0.53	-0.3692	0.0135	-0.3872
0.54	-0.3687	0.0219	-0.3868
0.55	-0.3687	0.0195	-0.3864
0.56	-0.3684	0.0585	-0.386
0.57	-0.3676	0.0707	-0.3856
0.58	-0.3669	0.0889	-0.3852
0.59	-0.3658	0.1314	-0.3848
0.6	-0.3643	0.15	-0.3845
