# Supplementary material for: A high-conductivity n-type polymeric ink for printed electronics
Source: Nat Commun. 2021 Apr 21;12:2354. doi: 10.1038/s41467-021-22528-y (PMC8060302; doi:10.1038/s41467-021-22528-y)
Supplement: Supplementary file 3 — Source Data [file 41467_2021_22528_MOESM3_ESM.zip › Fig.4.xlsx]

## Sheet: Fig.4a
PEI_lin	Work function	Spin density
(wt%)	(eV)	(cm^-3)
0	4.32	9.41e+17
5	4.27	1e+19
20	4.21	4.77e+19
50	4.19	7.58e+19

## Sheet: Fig.4b
Wavelength	Δ Absorbance, 5%PEI_lin	Δ Absorbance, 20%PEI_lin	Δ Absorbance, 50%PEI_lin
(nm)	(a.u.)	(a.u.)	(a.u.)
1200	0	0	0
1199	0	-3e-05	0.00013
1198	0.00021	-3e-05	0.00036
1197	0.00032	6e-05	0.00059
1196	0.00032	0.00011	0.0006
1195	0.00032	9e-05	0.00049
1194	0.00022	-0.0001	0.00027
1193	0	-0.0002	0.00028
1192	0	-0.00023	0.00029
1191	-0.0001	-0.00044	0.00019
1190	0.00011	-0.0003	0.00044
1189	0.00054	-3e-05	0.00077
1188	0.00054	-1e-05	0.00076
1187	0.00032	-0.00011	0.00077
1186	0.00022	-0.00024	0.00056
1185	0.00011	-0.00035	0.00057
1184	0.00022	-0.00027	0.00069
1183	0.00022	-0.00019	0.0008
1182	0.00022	-0.00029	0.00081
1181	0.00022	-0.00032	0.00082
1180	0.00022	-0.00024	0.00094
1179	0.00022	-0.00026	0.00095
1178	0.00022	-0.00045	0.00096
1177	0.00022	-0.00037	0.00108
1176	0.00022	-0.00039	0.00109
1175	1e-05	-0.0006	0.0011
1174	-0.0001	-0.00063	0.001
1173	1e-05	-0.00063	0.001
1172	1e-05	-0.00065	0.00112
1171	1e-05	-0.00067	0.00113
1170	1e-05	-0.0007	0.00114
1169	1e-05	-0.00072	0.00127
1168	-0.0001	-0.00075	0.00128
1167	-0.0001	-0.00077	0.00117
1166	-0.0001	-0.00077	0.00129
1165	1e-05	-0.00069	0.00152
1164	0.00022	-0.00069	0.00175
1163	0.00022	-0.00071	0.00176
1162	0.00012	-0.00082	0.00177
1161	1e-05	-0.00095	0.00168
1160	0.00012	-0.00084	0.0019
1159	1e-05	-0.00087	0.00179
1158	1e-05	-0.00097	0.0018
1157	-0.0002	-0.00108	0.0017
1156	-9e-05	-0.001	0.00181
1155	-9e-05	-0.00092	0.00205
1154	-9e-05	-0.00105	0.00206
1153	-9e-05	-0.00115	0.00207
1152	-9e-05	-0.00118	0.00208
1151	1e-05	-0.0011	0.0022
1150	1e-05	-0.0011	0.00232
1149	2e-05	-0.00104	0.00244
1148	2e-05	-0.00114	0.00245
1147	2e-05	-0.00114	0.00257
1146	2e-05	-0.00125	0.00246
1145	-9e-05	-0.00127	0.00236
1144	-0.0002	-0.00138	0.00237
1143	2e-05	-0.00111	0.0027
1142	2e-05	-0.00114	0.00295
1141	-0.00019	-0.00129	0.00274
1140	-0.00019	-0.0014	0.00275
1139	-0.00019	-0.0014	0.00287
1138	-0.00019	-0.0015	0.00276
1137	-0.00019	-0.00144	0.00301
1136	2e-05	-0.00128	0.00324
1135	2e-05	-0.00147	0.00313
1134	-0.0003	-0.00179	0.00293
1133	-0.0003	-0.00171	0.00304
1132	-0.00019	-0.0016	0.00315
1131	2e-05	-0.00147	0.00325
1130	0.00013	-0.00149	0.00337
1129	-9e-05	-0.00173	0.00317
1128	-0.00019	-0.00178	0.00319
1127	-0.00019	-0.00161	0.00342
1126	-0.0003	-0.00164	0.00355
1125	-0.0003	-0.00185	0.00345
1124	-8e-05	-0.00177	0.00345
1123	0.00013	-0.00174	0.00356
1122	0.00013	-0.00177	0.00368
1121	0.00013	-0.00179	0.00369
1120	0.00024	-0.00161	0.00392
1119	0.00013	-0.0019	0.00382
1118	2e-05	-0.00195	0.00372
1117	0.00013	-0.00195	0.00384
1116	0.00013	-0.00187	0.00396
1115	0.00024	-0.00178	0.00419
1114	0.00013	-0.00191	0.00398
1113	0.00013	-0.00191	0.00409
1112	0.00024	-0.00194	0.00422
1111	0.00013	-0.00188	0.00411
1110	0.00024	-0.00188	0.00423
1109	0.00024	-0.00191	0.00447
1108	0.00013	-0.00204	0.00426
1107	0.00035	-0.00187	0.00449
1106	0.00045	-0.00179	0.0046
1105	0.00056	-0.00179	0.00472
1104	0.00066	-0.00179	0.00484
1103	0.00067	-0.0019	0.00473
1102	0.00088	-0.00168	0.00509
1101	0.00088	-0.0017	0.00521
1100	0.00067	-0.00186	0.00501
1099	0.00067	-0.00196	0.00502
1098	0.00067	-0.00207	0.00503
1097	0.00067	-0.00199	0.00515
1096	0.00077	-0.00201	0.00516
1095	0.00077	-0.00201	0.00527
1094	0.00077	-0.00195	0.00528
1093	0.00077	-0.00195	0.0054
1092	0.00078	-0.00206	0.00541
1091	0.00109	-0.002	0.00565
1090	0.0012	-0.00176	0.00588
1089	0.00131	-0.0017	0.00601
1088	0.00131	-0.00172	0.00602
1087	0.00141	-0.00172	0.00613
1086	0.0012	-0.00185	0.00604
1085	0.00131	-0.00169	0.00627
1084	0.0011	-0.00209	0.00618
1083	0.0012	-0.00182	0.00629
1082	0.00163	-0.00166	0.00652
1081	0.00163	-0.0016	0.00665
1080	0.00163	-0.00171	0.00666
1079	0.00163	-0.00173	0.00678
1078	0.00163	-0.00178	0.00703
1077	0.00174	-0.00151	0.00737
1076	0.00174	-0.00164	0.00716
1075	0.00195	-0.00156	0.00728
1074	0.00206	-0.0014	0.00762
1073	0.00216	-0.00142	0.00775
1072	0.00248	-0.00117	0.00786
1071	0.00227	-0.0013	0.008
1070	0.00216	-0.00141	0.00813
1069	0.00216	-0.00135	0.00825
1068	0.00216	-0.00138	0.00838
1067	0.00216	-0.0014	0.00862
1066	0.00227	-0.00124	0.00874
1065	0.00248	-0.00113	0.0093
1064	0.00259	-0.00112	0.00922
1063	0.00259	-0.00107	0.00934
1062	0.0027	-0.00099	0.00958
1061	0.0027	-0.00093	0.0097
1060	0.0028	-0.00085	0.00993
1059	0.00291	-0.00079	0.01017
1058	0.0028	-0.00073	0.01042
1057	0.00291	-0.00065	0.01076
1056	0.0027	-0.00078	0.01067
1055	0.00291	-0.00054	0.01125
1054	0.00291	-0.00048	0.01149
1053	0.00323	-0.00042	0.01173
1052	0.00313	-0.00044	0.01186
1051	0.00334	-0.00028	0.0122
1050	0.00344	-4e-05	0.01267
1049	0.00323	-0.00027	0.0127
1048	0.00313	-0.0003	0.01271
1047	0.00355	0.00011	0.01329
1046	0.00355	0.00019	0.01375
1045	0.00355	0.00014	0.014
1044	0.00366	0.00049	0.01457
1043	0.00377	0.00049	0.0148
1042	0.00377	0.00069	0.0154
1041	0.00355	0.00067	0.01553
1040	0.00387	0.00064	0.01577
1039	0.00387	0.0007	0.01624
1038	0.00419	0.00105	0.0167
1037	0.00398	0.001	0.01695
1036	0.00419	0.00125	0.01753
1035	0.00419	0.00136	0.01789
1034	0.0043	0.00144	0.01847
1033	0.00419	0.00158	0.01871
1032	0.0043	0.00175	0.01929
1031	0.0043	0.00178	0.01978
1030	0.00419	0.0021	0.02036
1029	0.00441	0.00206	0.02072
1028	0.00451	0.0023	0.0213
1027	0.00451	0.00236	0.02166
1026	0.00441	0.00239	0.02214
1025	0.00462	0.00264	0.02284
1024	0.00452	0.00275	0.02332
1023	0.00462	0.00291	0.02379
1022	0.00473	0.00316	0.0246
1021	0.00441	0.00298	0.0251
1020	0.00484	0.00352	0.02577
1019	0.00494	0.00358	0.02636
1018	0.00505	0.0039	0.02706
1017	0.00484	0.00385	0.02754
1016	0.00484	0.00424	0.02836
1015	0.00505	0.00429	0.02895
1014	0.00526	0.00462	0.02965
1013	0.00505	0.00468	0.03024
1012	0.00537	0.00492	0.03093
1011	0.00526	0.00518	0.03177
1010	0.00548	0.00545	0.03257
1009	0.00537	0.00548	0.03329
1008	0.00548	0.0057	0.03388
1007	0.00548	0.00581	0.03459
1006	0.0058	0.00641	0.03563
1005	0.0058	0.00663	0.03645
1004	0.0059	0.00685	0.03761
1003	0.00601	0.00691	0.03809
1002	0.00612	0.00713	0.03879
1001	0.00612	0.00735	0.03961
1000	0.00591	0.00744	0.04034
999	0.00612	0.00793	0.04173
998	0.00633	0.00817	0.04242
997	0.00644	0.0084	0.04313
996	0.00665	0.00878	0.04441
995	0.00665	0.00906	0.04513
994	0.00676	0.00938	0.04606
993	0.00676	0.00939	0.0469
992	0.00708	0.00991	0.04816
991	0.00729	0.01031	0.0492
990	0.0075	0.01078	0.05026
989	0.0075	0.01089	0.0512
988	0.00772	0.01112	0.05202
987	0.00772	0.01142	0.05308
986	0.00793	0.01167	0.05415
985	0.00814	0.012	0.05531
984	0.00814	0.01241	0.056
983	0.00815	0.01266	0.05719
982	0.00868	0.01307	0.05846
981	0.0091	0.01337	0.0594
980	0.0091	0.01383	0.06057
979	0.009	0.01406	0.06162
978	0.00921	0.01446	0.06301
977	0.00921	0.01472	0.06374
976	0.00974	0.01521	0.0649
975	0.01017	0.01561	0.06605
974	0.01017	0.01589	0.06723
973	0.01027	0.01628	0.06852
972	0.01049	0.01666	0.06968
971	0.01059	0.01713	0.07062
970	0.01123	0.01762	0.07178
969	0.01113	0.0176	0.07275
968	0.01145	0.01809	0.07391
967	0.01187	0.01858	0.07518
966	0.01208	0.01894	0.07624
965	0.01219	0.01914	0.07742
964	0.0124	0.01952	0.07836
963	0.01251	0.01993	0.0794
962	0.01283	0.02034	0.08067
961	0.01315	0.02067	0.08163
960	0.01347	0.02111	0.08281
959	0.01368	0.0216	0.08385
958	0.01389	0.02176	0.08501
957	0.01432	0.02209	0.08617
956	0.01443	0.02259	0.08713
955	0.01464	0.02295	0.0883
954	0.01454	0.02304	0.08926
953	0.01485	0.02353	0.09019
952	0.0156	0.02404	0.09134
951	0.01602	0.02443	0.09274
950	0.01592	0.02468	0.09323
949	0.01613	0.02496	0.09429
948	0.01645	0.02553	0.09545
947	0.01666	0.02581	0.09674
946	0.0172	0.02613	0.0979
945	0.01741	0.02633	0.0985
944	0.01773	0.02688	0.09932
943	0.01794	0.02724	0.1005
942	0.01805	0.02754	0.10144
941	0.01826	0.02765	0.10204
940	0.01847	0.02787	0.10297
939	0.0189	0.02834	0.10414
938	0.0189	0.02835	0.10487
937	0.01911	0.02892	0.10568
936	0.01922	0.0292	0.10651
935	0.01975	0.02952	0.10755
934	0.01997	0.0297	0.10816
933	0.02007	0.02987	0.10877
932	0.02039	0.0303	0.1098
931	0.0206	0.03052	0.11074
930	0.02082	0.03077	0.11123
929	0.02103	0.03108	0.11205
928	0.02103	0.03111	0.11254
927	0.02114	0.03141	0.11359
926	0.02178	0.03198	0.11452
925	0.02188	0.03216	0.11489
924	0.02199	0.03227	0.11538
923	0.02199	0.03241	0.11585
922	0.0222	0.03271	0.11667
921	0.02242	0.03293	0.11749
920	0.02252	0.03313	0.11809
919	0.02263	0.03322	0.11835
918	0.02284	0.03344	0.11894
917	0.02295	0.03368	0.1194
916	0.02285	0.03359	0.11991
915	0.02295	0.0337	0.12051
914	0.02317	0.03403	0.12097
913	0.02349	0.03433	0.12144
912	0.02349	0.03436	0.12181
911	0.02349	0.03437	0.12219
910	0.02338	0.03438	0.12268
909	0.02349	0.03463	0.12314
908	0.0236	0.03474	0.1234
907	0.02381	0.03485	0.12376
906	0.02392	0.03508	0.12435
905	0.0237	0.03503	0.1246
904	0.02381	0.03514	0.12462
903	0.02402	0.03536	0.1251
902	0.02381	0.03526	0.12537
901	0.02381	0.0353	0.12574
900	0.02371	0.03527	0.12598
899	0.02381	0.03541	0.12599
898	0.02392	0.03553	0.12636
897	0.02382	0.03545	0.12662
896	0.0236	0.03557	0.12687
895	0.02371	0.03563	0.12723
894	0.02382	0.0356	0.12724
893	0.02361	0.03553	0.12703
892	0.0235	0.03546	0.12718
891	0.0234	0.03538	0.12744
890	0.0235	0.0356	0.1278
889	0.0234	0.03566	0.12804
888	0.02318	0.03553	0.12794
887	0.02308	0.03538	0.12774
886	0.02308	0.03541	0.12788
885	0.02297	0.03552	0.12825
884	0.02276	0.03529	0.12828
883	0.02276	0.03532	0.12841
882	0.02298	0.03554	0.12865
881	0.02255	0.03531	0.1288
880	0.02234	0.03507	0.12871
879	0.02234	0.03518	0.12862
878	0.02234	0.03511	0.12841
877	0.02213	0.03493	0.12845
876	0.02192	0.03488	0.12859
875	0.02182	0.03492	0.12873
874	0.02171	0.03495	0.12886
873	0.0216	0.03488	0.12889
872	0.02171	0.03472	0.12915
871	0.02161	0.03451	0.12917
870	0.02139	0.03444	0.12885
869	0.02129	0.03455	0.12899
868	0.02108	0.03456	0.12902
867	0.02118	0.03459	0.12927
866	0.02119	0.03471	0.12964
865	0.02119	0.03464	0.12979
864	0.02098	0.03438	0.12982
863	0.02098	0.0343	0.12985
862	0.02098	0.03439	0.12977
861	0.02119	0.03453	0.13001
860	0.0213	0.03448	0.13015
859	0.02141	0.03452	0.13051
858	0.02119	0.03453	0.13043
857	0.02088	0.03424	0.1299
856	0.02088	0.03411	0.13015
855	0.02077	0.03423	0.1304
854	0.02077	0.03423	0.13043
853	0.02035	0.03393	0.13037
852	0.02035	0.03396	0.13028
851	0.02035	0.03399	0.13053
850	0.02099	0.03451	0.13122
849	0.0211	0.03435	0.13136
848	0.02067	0.03415	0.13106
847	0.02089	0.03407	0.13132
846	0.02099	0.03427	0.13134
845	0.02142	0.03455	0.13194
844	0.02121	0.03435	0.13188
843	0.021	0.03425	0.13192
842	0.02153	0.03458	0.1325
841	0.02153	0.03456	0.13219
840	0.02111	0.03425	0.13213
839	0.0209	0.03386	0.13219
838	0.02143	0.03443	0.13242
837	0.02196	0.03471	0.13279
836	0.02196	0.03464	0.13317
835	0.02218	0.03494	0.13364
834	0.02228	0.03487	0.13356
833	0.0225	0.03498	0.13369
832	0.02282	0.03526	0.13406
831	0.02282	0.0353	0.13411
830	0.02303	0.0355	0.13448
829	0.02293	0.0354	0.1344
828	0.02325	0.03555	0.13456
827	0.02335	0.03547	0.13482
826	0.02367	0.03567	0.13518
825	0.02368	0.03563	0.13535
824	0.024	0.03599	0.13583
823	0.0241	0.03622	0.13599
822	0.02432	0.03633	0.13612
821	0.02464	0.03656	0.1364
820	0.02475	0.03663	0.13667
819	0.02475	0.03659	0.13695
818	0.02496	0.03695	0.13743
817	0.02464	0.03653	0.13715
816	0.02528	0.03706	0.13775
815	0.0256	0.0372	0.13814
814	0.02592	0.03729	0.13805
813	0.02603	0.03761	0.13844
812	0.02614	0.03765	0.13861
811	0.02635	0.03782	0.1391
810	0.02646	0.03813	0.13949
809	0.02657	0.03817	0.13977
808	0.02678	0.03813	0.14005
807	0.02679	0.03828	0.14021
806	0.02711	0.03867	0.14059
805	0.02721	0.03888	0.14088
804	0.02753	0.03927	0.14149
803	0.02754	0.03912	0.14179
802	0.02743	0.03912	0.14174
801	0.02775	0.0394	0.14222
800	0.02786	0.03954	0.14261
799	0.02818	0.03999	0.14312
798	0.02829	0.04014	0.14363
797	0.0285	0.04051	0.14379
796	0.02861	0.04045	0.14408
795	0.0284	0.04046	0.14414
794	0.02851	0.04062	0.14444
793	0.02851	0.04072	0.14474
792	0.02883	0.04113	0.14534
791	0.02894	0.04134	0.14586
790	0.02916	0.04165	0.14601
789	0.02937	0.04194	0.14641
788	0.02927	0.04193	0.1466
787	0.02927	0.04209	0.1469
786	0.02938	0.04227	0.14742
785	0.02938	0.04245	0.14794
784	0.02938	0.04236	0.14801
783	0.02917	0.04252	0.14797
782	0.0296	0.04291	0.14882
781	0.02981	0.04344	0.14933
780	0.03024	0.04373	0.14996
779	0.03024	0.04383	0.15025
778	0.03025	0.04382	0.15055
777	0.03014	0.04395	0.15075
776	0.03025	0.04419	0.15128
775	0.03025	0.04451	0.15158
774	0.03057	0.04482	0.15208
773	0.03058	0.04493	0.15275
772	0.0309	0.04546	0.15338
771	0.0309	0.04532	0.1537
770	0.03048	0.04516	0.15369
769	0.0308	0.04567	0.15433
768	0.03102	0.04596	0.15498
767	0.03102	0.04607	0.15507
766	0.03102	0.04629	0.1555
765	0.03135	0.04669	0.1565
764	0.03124	0.04685	0.15671
763	0.03146	0.04728	0.15735
762	0.03189	0.04757	0.15789
761	0.03157	0.04749	0.15834
760	0.03179	0.0479	0.15902
759	0.032	0.04807	0.15958
758	0.03201	0.04815	0.16003
757	0.03201	0.04846	0.16037
756	0.03191	0.04833	0.16072
755	0.03245	0.04893	0.16151
754	0.03277	0.0493	0.1624
753	0.03245	0.04927	0.16255
752	0.03235	0.04928	0.16267
751	0.03246	0.04942	0.16348
750	0.03289	0.04988	0.16405
749	0.03311	0.05038	0.16485
748	0.0329	0.05015	0.165
747	0.03301	0.05046	0.16572
746	0.03344	0.05093	0.16653
745	0.03345	0.05122	0.16679
744	0.03324	0.05116	0.16707
743	0.03389	0.05155	0.16767
742	0.034	0.05176	0.1684
741	0.0339	0.05189	0.16869
740	0.03391	0.05176	0.16911
739	0.03402	0.0521	0.1695
738	0.03456	0.05253	0.17013
737	0.03456	0.05251	0.17057
736	0.03447	0.05262	0.17076
735	0.03479	0.05287	0.1713
734	0.03512	0.0532	0.17162
733	0.03513	0.05321	0.17173
732	0.03524	0.05325	0.17183
731	0.03557	0.05359	0.17252
730	0.03568	0.05358	0.17265
729	0.03527	0.05317	0.17225
728	0.0356	0.05351	0.17271
727	0.03582	0.05354	0.17277
726	0.03573	0.05347	0.1726
725	0.03616	0.0539	0.17298
724	0.03607	0.05356	0.17239
723	0.03608	0.0536	0.17247
722	0.03609	0.05359	0.17223
721	0.03611	0.05331	0.17188
720	0.03602	0.05312	0.17134
719	0.03624	0.05333	0.17134
718	0.03583	0.05272	0.17048
717	0.03596	0.05262	0.16996
716	0.03597	0.05253	0.16956
715	0.03609	0.05238	0.16894
714	0.03548	0.05174	0.1677
713	0.03581	0.05157	0.16701
712	0.03572	0.05133	0.1662
711	0.03521	0.05059	0.16477
710	0.03481	0.0498	0.16347
709	0.03462	0.04928	0.16205
708	0.03411	0.04844	0.16077
707	0.03424	0.04793	0.15926
706	0.03384	0.04741	0.15768
705	0.03365	0.04677	0.15587
704	0.03325	0.04599	0.15421
703	0.03285	0.04496	0.15212
702	0.03234	0.044	0.14992
701	0.03173	0.04288	0.14763
700	0.03165	0.04211	0.14568
699	0.03105	0.04116	0.14319
698	0.03086	0.04024	0.14081
697	0.03026	0.03906	0.13815
696	0.02986	0.03788	0.13549
695	0.02894	0.03655	0.13239
694	0.02855	0.03555	0.12953
693	0.02784	0.03412	0.12659
692	0.02723	0.03297	0.1233
691	0.02652	0.03149	0.12015
690	0.02571	0.03027	0.11679
689	0.025	0.02882	0.11355
688	0.02429	0.02731	0.1101
687	0.02337	0.02564	0.10645
686	0.02277	0.02445	0.10289
685	0.02217	0.02286	0.09935
684	0.02147	0.02157	0.0956
683	0.02087	0.02029	0.09207
682	0.02006	0.0186	0.08811
681	0.01893	0.01681	0.08417
680	0.01822	0.01539	0.08043
679	0.01762	0.0139	0.07681
678	0.01713	0.01259	0.07295
677	0.01621	0.01101	0.06924
676	0.0153	0.00928	0.06507
675	0.01491	0.00811	0.06122
674	0.01421	0.00675	0.05761
673	0.01318	0.0052	0.05366
672	0.01248	0.00387	0.05027
671	0.01167	0.00256	0.04664
670	0.01107	0.00114	0.04302
669	0.01057	3e-05	0.03981
668	0.01018	-0.00091	0.03671
667	0.00969	-0.00189	0.03359
666	0.00877	-0.00331	0.03005
665	0.00838	-0.00429	0.02705
664	0.00778	-0.00541	0.02403
663	0.00696	-0.00652	0.02079
662	0.00647	-0.00732	0.0182
661	0.00618	-0.008	0.01581
660	0.00589	-0.00873	0.0134
659	0.00529	-0.0096	0.01078
658	0.00468	-0.01025	0.00837
657	0.00461	-0.01063	0.00669
656	0.004	-0.01135	0.0047
655	0.00403	-0.01157	0.00311
654	0.00395	-0.01206	0.00153
653	0.00376	-0.01221	0.00014
652	0.00347	-0.01239	-0.00104
651	0.00307	-0.01285	-0.00209
650	0.00299	-0.0129	-0.00317
649	0.00291	-0.01294	-0.00418
648	0.00272	-0.01303	-0.00496
647	0.00264	-0.01329	-0.00586
646	0.00266	-0.0132	-0.0061
645	0.00257	-0.01309	-0.00636
644	0.00259	-0.01283	-0.00629
643	0.00272	-0.01252	-0.00625
642	0.00295	-0.01226	-0.0061
641	0.00286	-0.01217	-0.00618
640	0.00299	-0.01182	-0.00573
639	0.0029	-0.01166	-0.00572
638	0.00302	-0.01117	-0.00529
637	0.00293	-0.01104	-0.00495
636	0.00306	-0.01054	-0.00453
635	0.00318	-0.01017	-0.00388
634	0.00341	-0.00978	-0.00312
633	0.00353	-0.00936	-0.00238
632	0.00344	-0.00905	-0.00209
631	0.00345	-0.00896	-0.00169
630	0.00368	-0.00858	-0.00096
629	0.00391	-0.00809	-0.00025
628	0.00403	-0.00776	0.00035
627	0.00415	-0.00746	0.00096
626	0.00406	-0.00722	0.00144
625	0.00428	-0.00679	0.00215
624	0.0044	-0.00641	0.00273
623	0.00452	-0.00596	0.00331
622	0.00454	-0.00558	0.00366
621	0.00465	-0.00543	0.00399
620	0.00456	-0.00538	0.00411
619	0.00457	-0.00507	0.00456
618	0.00459	-0.00486	0.0048
617	0.00449	-0.0047	0.00479
616	0.00461	-0.00431	0.00521
615	0.00441	-0.00432	0.0052
614	0.00432	-0.00433	0.00519
613	0.00423	-0.00413	0.00528
612	0.00403	-0.00409	0.00525
611	0.00414	-0.004	0.00531
610	0.00384	-0.00402	0.00504
609	0.00363	-0.00391	0.00498
608	0.00386	-0.00359	0.00514
607	0.00355	-0.00366	0.00474
606	0.00314	-0.00379	0.00433
605	0.00315	-0.00342	0.00447
604	0.00326	-0.00319	0.00447
603	0.00306	-0.00331	0.00426
602	0.00275	-0.00351	0.00393
601	0.00276	-0.00322	0.00391
600	0.00266	-0.00294	0.00367
599	0.00246	-0.00291	0.00331
598	0.00225	-0.00293	0.00317
597	0.00215	-0.00273	0.00301
596	0.00173	-0.00281	0.00263
595	0.00174	-0.00276	0.00246
594	0.00164	-0.00276	0.00217
593	0.00133	-0.00277	0.00176
592	0.00123	-0.00262	0.00178
591	0.00113	-0.00258	0.00158
590	0.0006	-0.00283	0.00106
589	0.00061	-0.00271	0.00106
588	0.00051	-0.00251	0.00071
587	0.00019	-0.00264	0.00025
586	-0.00012	-0.00266	0.00013
585	-0.00023	-0.00258	0
584	9e-05	-0.00205	0.00017
583	0.0001	-0.0017	0.00022
582	-0.00022	-0.00182	7e-05
581	-0.00022	-0.00163	2e-05
580	-0.00043	-0.00162	-0.00027
579	-0.00032	-0.00144	-0.00036
578	-0.00011	-0.00106	-0.00023
577	0	-0.00065	0
576	0	-0.00033	0
575	0	-0.00016	0
574	0	0.00021	-0.00014
573	0.0001	0.00064	0.00017
572	0.00031	0.001	0.00035
571	0.00052	0.00147	0.00053
570	0.00095	0.00226	0.00102
569	0.00094	0.00254	0.00128
568	0.00094	0.00255	0.00133
567	0.00104	0.00312	0.00169
566	0.00125	0.00368	0.00203
565	0.00199	0.00447	0.0028
564	0.0022	0.00506	0.00324
563	0.0024	0.00569	0.00354
562	0.00356	0.00718	0.00437
561	0.00419	0.00826	0.00521
560	0.0045	0.00883	0.0057
559	0.00503	0.00948	0.0062
558	0.00544	0.01028	0.00678
557	0.00544	0.01063	0.00715
556	0.00543	0.01108	0.0074
555	0.00563	0.0115	0.00762
554	0.00583	0.01205	0.00794
553	0.00614	0.01279	0.00849
552	0.00645	0.01336	0.0088
551	0.00687	0.01409	0.00954
550	0.00717	0.0148	0.00995
549	0.00727	0.01507	0.01013
548	0.00726	0.01515	0.01021
547	0.00767	0.01593	0.01059
546	0.00777	0.01644	0.01098
545	0.00775	0.01657	0.01115
544	0.00753	0.01662	0.0111
543	0.00762	0.01707	0.01113
542	0.00783	0.01744	0.01104
541	0.00803	0.01781	0.01119
540	0.00801	0.01783	0.01122
539	0.008	0.01812	0.01091
538	0.00778	0.01819	0.01072
537	0.00787	0.01848	0.01087
536	0.00818	0.01882	0.011
535	0.00827	0.01907	0.01066
534	0.00826	0.01912	0.01045
533	0.00846	0.01935	0.01047
532	0.00845	0.01939	0.01004
531	0.00854	0.01975	0.01004
530	0.00821	0.01969	0.00938
529	0.0082	0.01975	0.00906
528	0.00829	0.02011	0.00894
527	0.0087	0.02042	0.00893
526	0.00847	0.02045	0.00881
525	0.00867	0.02094	0.00891
524	0.00908	0.02108	0.00867
523	0.00896	0.0213	0.00843
522	0.00916	0.02174	0.00863
521	0.00925	0.02201	0.0086
520	0.00977	0.02262	0.00899
519	0.00986	0.02297	0.00873
518	0.01016	0.02337	0.00891
517	0.01036	0.0239	0.00907
516	0.01056	0.02424	0.00913
515	0.01107	0.02485	0.00984
514	0.01137	0.02551	0.00998
513	0.01157	0.02582	0.01013
512	0.01187	0.0264	0.01062
511	0.01207	0.02675	0.01076
510	0.01237	0.02724	0.0111
509	0.01299	0.02792	0.01166
508	0.01297	0.02807	0.0117
507	0.01359	0.02882	0.01235
506	0.014	0.02908	0.0128
505	0.0144	0.02981	0.01335
504	0.01481	0.03021	0.01389
503	0.01479	0.03021	0.01412
502	0.01488	0.03058	0.01433
501	0.01528	0.03125	0.01487
500	0.01569	0.03178	0.01528
499	0.01599	0.03217	0.01571
498	0.01608	0.03233	0.0159
497	0.01616	0.03259	0.01586
496	0.01667	0.03293	0.0164
495	0.01676	0.03311	0.0167
494	0.01664	0.03345	0.01689
493	0.01672	0.03368	0.0172
492	0.01723	0.03386	0.01751
491	0.01711	0.03393	0.01759
490	0.0172	0.03419	0.01778
489	0.01728	0.03434	0.01786
488	0.01758	0.0346	0.01828
487	0.01778	0.03478	0.01847
486	0.01807	0.03517	0.01887
485	0.01806	0.03516	0.01918
484	0.01846	0.03563	0.01947
483	0.01844	0.03562	0.01978
482	0.01874	0.03578	0.01998
481	0.01862	0.03585	0.02052
480	0.01913	0.03603	0.02152
479	0.01953	0.0365	0.02262
478	0.01951	0.03671	0.02306
477	0.01992	0.03705	0.02325
476	0.02043	0.03741	0.02412
475	0.02073	0.03786	0.02476
474	0.0206	0.03797	0.02498
473	0.0209	0.03828	0.02576
472	0.02142	0.03867	0.02662
471	0.0214	0.03905	0.02718
470	0.0218	0.03917	0.02773
469	0.02253	0.03975	0.02893
468	0.02272	0.04004	0.02972
467	0.02291	0.0403	0.03037
466	0.023	0.04062	0.03103
465	0.02341	0.04096	0.03215
464	0.02381	0.04138	0.03292
463	0.02454	0.04208	0.03425
462	0.02462	0.04212	0.03539
461	0.0245	0.0422	0.03608
460	0.02491	0.04254	0.03708
459	0.02521	0.04302	0.03843
458	0.02551	0.04337	0.03969
457	0.0257	0.04359	0.0406
456	0.02579	0.0438	0.04185
455	0.02588	0.04404	0.04266
454	0.02596	0.04434	0.04417
453	0.02595	0.04432	0.04522
452	0.02625	0.04504	0.04692
451	0.02655	0.04551	0.04832
450	0.02674	0.04602	0.05016
449	0.02694	0.04632	0.05155
448	0.02681	0.04652	0.05311
447	0.0268	0.04669	0.05464
446	0.02699	0.04711	0.0564
445	0.02761	0.04763	0.05873
444	0.02813	0.04867	0.06094
443	0.02854	0.04903	0.06307
442	0.02884	0.04959	0.06496
441	0.02925	0.05015	0.06746
440	0.02966	0.05068	0.07029
439	0.03028	0.05165	0.07322
438	0.0309	0.05259	0.07573
437	0.0311	0.05303	0.0786
436	0.0314	0.05362	0.08146
435	0.03224	0.05468	0.08477
434	0.03276	0.0556	0.08787
433	0.03327	0.05639	0.09099
432	0.03369	0.05716	0.09423
431	0.03431	0.05809	0.09736
430	0.03515	0.05929	0.10129
429	0.03577	0.06007	0.10479
428	0.03618	0.06114	0.10828
427	0.03639	0.06168	0.11146
426	0.03691	0.06274	0.11476
425	0.03796	0.06409	0.11907
424	0.03784	0.06453	0.12218
423	0.03857	0.06573	0.12595
422	0.03899	0.06637	0.12931
421	0.03909	0.06733	0.13279
420	0.03972	0.06822	0.13662
419	0.03982	0.06888	0.14004
418	0.04034	0.06983	0.14356
417	0.04086	0.0711	0.14754
416	0.04118	0.0718	0.15101
415	0.04171	0.07283	0.15448
414	0.04234	0.07397	0.15821
413	0.04266	0.07499	0.16175
412	0.04308	0.07604	0.16519
411	0.04372	0.077	0.16891
410	0.04393	0.07772	0.17211
409	0.04458	0.07887	0.17545
408	0.04469	0.07968	0.17863
407	0.04523	0.0804	0.18139
406	0.04535	0.08097	0.18401
405	0.04578	0.08194	0.18712
404	0.04601	0.08261	0.18952
403	0.04593	0.08274	0.19099
402	0.04648	0.08348	0.1933
401	0.0464	0.08373	0.19427
400	0.04601	0.08322	0.19468
399	0.04594	0.08312	0.19481
398	0.04503	0.08201	0.19353
397	0.04391	0.08073	0.19158
396	0.0429	0.07914	0.18909
395	0.04158	0.07704	0.18528
394	0.03931	0.07427	0.18001
393	0.03758	0.0716	0.17441
392	0.03575	0.06848	0.16779
391	0.03381	0.0653	0.16038
390	0.03125	0.06146	0.15171
389	0.02858	0.05726	0.14247
388	0.02623	0.05331	0.13279
387	0.02367	0.04919	0.12202
386	0.02132	0.04533	0.11168
385	0.01918	0.04175	0.10218
384	0.01736	0.03845	0.09291
383	0.01542	0.03561	0.08387
382	0.01412	0.03311	0.07628
381	0.01302	0.03119	0.06906
380	0.01202	0.02941	0.06305
379	0.0108	0.02776	0.0568
378	0.00725	0.02503	0.0485
377	0.00739	0.02511	0.04651
376	0.00753	0.02476	0.04517
375	0.00787	0.02504	0.0446
374	0.0082	0.02601	0.04526
373	0.00811	0.02677	0.04574
372	0.00876	0.02755	0.04668
371	0.00909	0.02868	0.04785
370	0.00899	0.02872	0.0484
369	0.00847	0.02849	0.04841
368	0.00806	0.02845	0.0479
367	0.00776	0.02846	0.04744
366	0.00683	0.02733	0.04517
365	0.0058	0.02589	0.04242
364	0.00434	0.02445	0.03889
363	0.00277	0.02278	0.03472
362	0.00142	0.02131	0.03057
361	0.00092	0.01986	0.02685
360	-0.00032	0.01836	0.02234
359	-0.00157	0.01735	0.01798
358	-0.00165	0.01661	0.015
357	-0.00216	0.01573	0.0115
356	-0.00215	0.01536	0.00911
355	-0.00245	0.01498	0.0072
354	-0.00245	0.01534	0.00627
353	-0.00171	0.01658	0.00658
352	-0.00118	0.0172	0.00669
351	-0.00044	0.01784	0.00762
350	0.00018	0.01887	0.00896
349	0.00049	0.01985	0.01033
348	0.00079	0.02051	0.01158
347	0.00184	0.02182	0.01334
346	0.00225	0.02254	0.01465
345	0.00255	0.02322	0.01606
344	0.00285	0.02405	0.01701
343	0.00326	0.025	0.01783
342	0.00388	0.02612	0.01927
341	0.00471	0.02713	0.02104
340	0.00511	0.02749	0.02247
339	0.0054	0.02832	0.02418
338	0.00591	0.02884	0.02562
337	0.00695	0.02971	0.02756
336	0.00787	0.03125	0.03
335	0.00858	0.03282	0.03263
334	0.01004	0.03416	0.03589
333	0.01106	0.03541	0.0388
332	0.01177	0.03656	0.04146
331	0.01237	0.038	0.0444
330	0.01361	0.0394	0.04757
329	0.01442	0.04041	0.05041
328	0.01502	0.04148	0.05323
327	0.01594	0.04242	0.05572
326	0.01664	0.04324	0.05819
325	0.01714	0.04425	0.06065
324	0.01731	0.04457	0.06215
323	0.01834	0.04529	0.06408
322	0.01894	0.04581	0.06592
321	0.01944	0.04643	0.06766
320	0.01972	0.04725	0.06939
319	0.01874	0.04613	0.06955
318	0.01776	0.044	0.06907
317	0.01836	0.04453	0.07051
316	0.01875	0.04487	0.07218
315	0.01936	0.04548	0.07396
314	0.02007	0.04621	0.07576
313	0.02078	0.04664	0.0777
312	0.02107	0.04694	0.07919
311	0.02104	0.04728	0.08047
310	0.02185	0.04817	0.08276
309	0.02214	0.04849	0.08443
308	0.02222	0.04853	0.08568
307	0.0223	0.04868	0.08719
306	0.02228	0.04876	0.08841
305	0.02236	0.04897	0.08967
304	0.02234	0.04901	0.09066
303	0.02232	0.0489	0.09171
302	0.0222	0.04881	0.0927
301	0.0223	0.04888	0.09377
300	0.02239	0.04894	0.09467

## Sheet: Fig.4c
Wavenumber	Absorbance, BBL	Absorbance, PEI_lin	Δ Absorbance, 5%PEI_lin	Δ Absorbance, 20%PEI_lin	Δ Absorbance, 50%PEI_lin
(cm^-1)	(a.u.)	(a.u.)	(a.u.)	(a.u.)	(a.u.)
1801.52	6.3e-05	5.7e-05	-2.4e-05	-0.00029	-0.000873
1799.59	2.7e-05	5.7e-05	-1.7e-05	-0.000278	-0.000814
1797.66	9e-06	2.8e-05	5.8e-05	-0.000174	-0.000599
1795.73	0	0	5.8e-05	-0.000102	-0.000463
1793.8	3.6e-05	1.4e-05	-3.6e-05	-0.00013	-0.000499
1791.87	0.000205	0.000127	-4.2e-05	-0.000205	-0.000553
1789.94	0.000304	0.000127	0.000149	-0.000107	-0.000304
1788.01	0.000286	5.7e-05	0.000321	6e-05	3.8e-05
1786.08	0.000348	4.2e-05	0.000335	7.6e-05	0.000126
1784.16	0.000339	7.1e-05	0.000306	4.5e-05	0.0001
1782.23	0.000197	8.5e-05	0.000246	4.7e-05	9.3e-05
1780.3	0.000125	9.9e-05	0.00025	8.7e-05	0.000153
1778.37	0.000214	0.000113	0.000325	0.000155	0.000306
1776.44	0.000429	0.000141	0.000322	0.000129	0.00037
1774.51	0.000706	0.000226	0.00018	-3.1e-05	0.000197
1772.58	0.000759	0.000297	-8e-06	-0.000257	-0.000181
1770.65	0.000393	0.000255	-6.6e-05	-0.000322	-0.000358
1768.73	5.4e-05	0.000141	6.2e-05	-0.00014	-0.0001
1766.8	-2.7e-05	8.5e-05	0.000277	0.000113	0.000328
1764.87	-9e-06	5.7e-05	0.000327	0.00019	0.000483
1762.94	0	5.7e-05	0.000183	4.7e-05	0.000266
1761.01	2.7e-05	8.5e-05	0.000166	2e-05	0.000216
1759.08	0.000197	0.00017	0.000314	0.000172	0.000486
1757.15	0.000375	0.000226	0.000405	0.000261	0.000678
1755.22	0.000286	0.000184	0.000407	0.000303	0.000709
1753.29	8e-05	5.7e-05	0.000237	0.000249	0.000579
1751.37	8e-05	4.2e-05	-0.0001	-2.5e-05	0.00014
1749.44	0.00042	0.00017	-0.00042	-0.00042	-0.00042
1747.51	0.000849	0.000269	-0.000627	-0.000692	-0.00064
1745.58	0.00122	0.000311	-0.000858	-0.000941	-0.000796
1743.65	0.00159	0.000311	-0.00128	-0.00136	-0.00121
1741.72	0.00196	0.000283	-0.00184	-0.00189	-0.00182
1739.79	0.00241	0.000226	-0.00241	-0.00241	-0.00239
1737.86	0.003	0.000212	-0.00287	-0.00284	-0.00269
1735.94	0.00389	0.000325	-0.0035	-0.00351	-0.00332
1734.01	0.0049	0.000495	-0.0045	-0.00466	-0.00468
1732.08	0.0053	0.000382	-0.00523	-0.00538	-0.00549
1730.15	0.00554	0.00017	-0.00547	-0.00554	-0.00554
1728.22	0.00606	4.2e-05	-0.00559	-0.00573	-0.00586
1726.29	0.00674	0	-0.00572	-0.006	-0.00639
1724.36	0.00759	0	-0.00588	-0.00632	-0.00712
1722.43	0.00867	5.7e-05	-0.0059	-0.00655	-0.00784
1720.5	0.01009	0.000212	-0.00594	-0.00681	-0.00872
1718.58	0.01227	0.000495	-0.00607	-0.00727	-0.01012
1716.65	0.01517	0.000693	-0.00578	-0.00728	-0.01125
1714.72	0.01761	0.00058	-0.0049	-0.00648	-0.01105
1712.79	0.0197	0.000354	-0.0041	-0.00563	-0.01051
1710.86	0.02197	0.000212	-0.00362	-0.00507	-0.01021
1708.93	0.02454	0.000226	-0.00339	-0.00477	-0.01015
1707	0.02743	0.000311	-0.00339	-0.00467	-0.01022
1705.07	0.03021	0.00034	-0.00359	-0.00466	-0.01013
1703.15	0.03198	0.000255	-0.00375	-0.00447	-0.00957
1701.22	0.03295	0.000325	-0.00373	-0.00393	-0.00805
1699.29	0.03366	0.000863	-0.0037	-0.00345	-0.0059
1697.36	0.03292	0.00137	-0.00366	-0.00313	-0.00385
1695.43	0.02952	0.00144	-0.00295	-0.00188	-0.000486
1693.5	0.02518	0.00129	-0.00189	-0.000155	0.00323
1691.57	0.02125	0.00126	-0.00111	0.00109	0.00586
1689.64	0.01721	0.00139	-0.000558	0.00196	0.00778
1687.72	0.01363	0.00147	-0.00022	0.00252	0.00898
1685.79	0.01097	0.00177	-9.1e-05	0.00276	0.00946
1683.86	0.00893	0.00269	0.000117	0.00276	0.00969
1681.93	0.00752	0.00337	0.00044	0.00282	0.01005
1680	0.00634	0.00354	0.000705	0.00304	0.01043
1678.07	0.00515	0.00364	0.000873	0.0033	0.0107
1676.14	0.00412	0.00398	0.00101	0.00354	0.0109
1674.21	0.00362	0.00474	0.0012	0.0037	0.01112
1672.28	0.00346	0.00545	0.00126	0.00369	0.01116
1670.36	0.00313	0.00601	0.00132	0.00375	0.01126
1668.43	0.00277	0.00666	0.00176	0.00415	0.01196
1666.5	0.00257	0.00716	0.00222	0.00457	0.01279
1664.57	0.0023	0.00741	0.00242	0.00482	0.01331
1662.64	0.00206	0.0077	0.00263	0.00509	0.01395
1660.71	0.002	0.00802	0.00297	0.00539	0.01484
1658.78	0.00198	0.00818	0.00314	0.00555	0.01549
1656.85	0.00198	0.00821	0.003	0.00541	0.01561
1654.93	0.00197	0.00809	0.00276	0.00522	0.01553
1653	0.00199	0.00791	0.00326	0.00577	0.01664
1651.07	0.00209	0.00782	0.00398	0.00635	0.01799
1649.14	0.0022	0.00771	0.00418	0.00641	0.01832
1647.21	0.0023	0.00746	0.00485	0.00701	0.01918
1645.28	0.00218	0.007	0.00626	0.00836	0.02101
1643.35	0.00191	0.00652	0.00736	0.00941	0.02237
1641.42	0.00174	0.00611	0.008	0.01002	0.02301
1639.49	0.0018	0.00586	0.00812	0.01008	0.02284
1637.57	0.0022	0.00583	0.00747	0.00923	0.02137
1635.64	0.00265	0.0058	0.0062	0.00765	0.01875
1633.71	0.00258	0.00549	0.00534	0.00661	0.01691
1631.78	0.00239	0.00515	0.0048	0.006	0.0157
1629.85	0.00231	0.00491	0.00409	0.00521	0.01417
1627.92	0.00235	0.0048	0.00335	0.00433	0.01245
1625.99	0.00263	0.00495	0.00277	0.00353	0.01097
1624.06	0.0029	0.00522	0.00224	0.00276	0.00967
1622.14	0.00273	0.00519	0.0018	0.00218	0.00859
1620.21	0.00248	0.00507	0.00144	0.00172	0.00775
1618.28	0.00262	0.00526	0.000945	0.00101	0.00657
1616.35	0.00266	0.00543	0.000525	0.000329	0.00527
1614.42	0.00226	0.00519	0.000455	0.000189	0.00461
1612.49	0.00198	0.00498	0.000376	6.6e-05	0.00401
1610.56	0.00194	0.00497	0.000122	-0.000321	0.003
1608.63	0.00197	0.00502	-0.000174	-0.000797	0.0018
1606.7	0.00202	0.00501	-0.00043	-0.00124	0.00062
1604.78	0.00209	0.0049	-0.000723	-0.00169	-0.000551
1602.85	0.0023	0.00477	-0.00103	-0.00216	-0.00168
1600.92	0.00263	0.00464	-0.00129	-0.00253	-0.00256
1598.99	0.00297	0.00447	-0.00142	-0.00272	-0.00297
1597.06	0.00331	0.00432	-0.00147	-0.00273	-0.00295
1595.13	0.00365	0.00417	-0.0014	-0.00255	-0.00236
1593.2	0.00397	0.00402	-0.0012	-0.00215	-0.00115
1591.27	0.0043	0.00382	-0.000946	-0.0016	0.00046
1589.35	0.00478	0.00364	-0.000687	-0.00101	0.00228
1587.42	0.00541	0.00348	-0.000417	-0.000405	0.00422
1585.49	0.00616	0.00335	-0.000185	0.000187	0.00615
1583.56	0.00688	0.00323	6.3e-05	0.000799	0.00813
1581.63	0.00736	0.00311	0.000341	0.00144	0.01013
1579.7	0.00756	0.00311	0.000578	0.002	0.01191
1577.77	0.0075	0.00338	0.000824	0.00251	0.01366
1575.84	0.00674	0.00361	0.00127	0.00322	0.01581
1573.91	0.00559	0.00334	0.00167	0.00388	0.01746
1571.99	0.0051	0.00321	0.00176	0.00406	0.01802
1570.06	0.00517	0.00337	0.00171	0.00396	0.01801
1568.13	0.00509	0.00314	0.00177	0.00405	0.0181
1566.2	0.0049	0.00265	0.00192	0.00431	0.01837
1564.27	0.00507	0.0025	0.00201	0.00445	0.01853
1562.34	0.00561	0.00282	0.00189	0.00428	0.01838
1560.41	0.00621	0.00324	0.0015	0.00387	0.0179
1558.48	0.00615	0.00318	0.00167	0.00419	0.01858
1556.56	0.00565	0.003	0.00248	0.00512	0.02039
1554.63	0.00528	0.00294	0.00294	0.00565	0.02162
1552.7	0.00482	0.00273	0.00314	0.00596	0.02248
1550.77	0.00432	0.00245	0.00334	0.0063	0.02331
1548.84	0.00389	0.00218	0.0038	0.0069	0.02446
1546.91	0.00367	0.00202	0.00425	0.00748	0.02551
1544.98	0.00368	0.00199	0.0044	0.00774	0.02606
1543.05	0.00368	0.00191	0.00428	0.00777	0.0262
1541.12	0.00352	0.00168	0.00424	0.00787	0.02653
1539.2	0.00335	0.00177	0.00471	0.00836	0.02777
1537.27	0.00317	0.0019	0.00492	0.00853	0.02858
1535.34	0.00289	0.00175	0.00458	0.00822	0.02836
1533.41	0.00264	0.0017	0.00418	0.00781	0.02786
1531.48	0.00257	0.00195	0.00405	0.00754	0.02757
1529.55	0.00253	0.00222	0.00381	0.00714	0.0269
1527.62	0.00248	0.00246	0.00332	0.00648	0.02559
1525.69	0.00247	0.00279	0.00288	0.00582	0.02409
1523.77	0.00228	0.00283	0.00246	0.00527	0.02262
1521.84	0.00162	0.00238	0.00209	0.00492	0.02121
1519.91	0.000947	0.00195	0.00208	0.005	0.02052
1517.98	0.000822	0.00215	0.00224	0.00521	0.02052
1516.05	0.000983	0.00274	0.00234	0.00537	0.02079
1514.12	0.00125	0.00332	0.00242	0.00552	0.02124
1512.19	0.00189	0.00395	0.00235	0.00555	0.02155
1510.26	0.00319	0.00478	0.00209	0.00533	0.02147
1508.34	0.00617	0.00654	0.00168	0.00492	0.02105
1506.41	0.01193	0.01023	0.0018	0.0051	0.02149
1504.48	0.01595	0.01354	0.00253	0.00603	0.02306
1502.55	0.01744	0.01593	0.0028	0.00649	0.02401
1500.62	0.01758	0.0179	0.00265	0.00651	0.0242
1498.69	0.01619	0.01902	0.00237	0.00637	0.02396
1496.76	0.01329	0.01947	0.00239	0.00647	0.02415
1494.83	0.01027	0.02019	0.00271	0.00685	0.02491
1492.9	0.00812	0.02136	0.00269	0.00686	0.0252
1490.98	0.00628	0.02204	0.00221	0.00637	0.02466
1489.05	0.0044	0.02057	0.00187	0.00596	0.02408
1487.12	0.00298	0.01737	0.00208	0.00606	0.02405
1485.19	0.00213	0.01459	0.00236	0.00622	0.02397
1483.26	0.00163	0.01293	0.00243	0.00612	0.02338
1481.33	0.00131	0.01225	0.00235	0.00583	0.02236
1479.4	0.00104	0.01232	0.0022	0.00548	0.02114
1477.47	0.000822	0.01343	0.00195	0.00503	0.01971
1475.55	0.000831	0.01624	0.00149	0.00433	0.01783
1473.62	0.0012	0.02093	0.000998	0.00344	0.01567
1471.69	0.00162	0.02436	0.000848	0.00287	0.01394
1469.76	0.00174	0.02385	0.000896	0.00271	0.01293
1467.83	0.00198	0.02162	0.000703	0.00241	0.01179
1465.9	0.00271	0.01931	0.000316	0.00182	0.01017
1463.97	0.00398	0.01761	0.000126	0.00137	0.00869
1462.04	0.00543	0.01679	6.6e-05	0.00108	0.00757
1460.11	0.00686	0.01655	-0.000237	0.000621	0.00631
1458.19	0.00795	0.01664	-0.000576	0.000175	0.00514
1456.26	0.00736	0.01696	-0.000467	0.000286	0.00508
1454.33	0.00571	0.01757	-0.000269	0.000556	0.00546
1452.4	0.00439	0.01924	-0.000217	0.000599	0.00543
1450.47	0.00352	0.02218	-0.000265	0.000461	0.00498
1448.54	0.00297	0.02627	-0.000356	0.000197	0.00422
1446.61	0.00261	0.03019	-0.000423	-6.5e-05	0.0034
1444.68	0.00242	0.03057	-0.000447	-0.000254	0.00271
1442.76	0.00252	0.02625	-0.000459	-0.000423	0.00203
1440.83	0.00291	0.02049	-0.000573	-0.000683	0.00123
1438.9	0.00346	0.01641	-0.000915	-0.00112	0.000212
1436.97	0.00404	0.01374	-0.00125	-0.00154	-0.000751
1435.04	0.00469	0.01188	-0.00116	-0.00158	-0.000998
1433.11	0.00565	0.01072	-0.00103	-0.00156	-0.000993
1431.18	0.00741	0.00966	-0.00112	-0.0017	-0.00114
1429.25	0.01025	0.00869	-0.00117	-0.00176	-0.000988
1427.32	0.01351	0.00794	-0.00111	-0.00164	-0.000406
1425.4	0.01679	0.00719	-0.00108	-0.0015	0.000228
1423.47	0.01979	0.00645	-0.000955	-0.00124	0.000918
1421.54	0.0219	0.00607	-0.000684	-0.000951	0.00142
1419.61	0.02327	0.00584	-0.000559	-0.000967	0.000953
1417.68	0.02447	0.00532	-0.000601	-0.00127	-0.000569
1415.75	0.02589	0.00478	-0.000596	-0.00148	-0.0021
1413.82	0.02705	0.0045	-0.000583	-0.0016	-0.00331
1411.89	0.02683	0.00437	-0.000629	-0.00169	-0.00407
1409.97	0.02488	0.0043	-0.000742	-0.00177	-0.00437
1408.04	0.0219	0.00419	-0.000935	-0.00187	-0.00436
1406.11	0.0183	0.00406	-0.00117	-0.00197	-0.00401
1404.18	0.01453	0.0041	-0.00127	-0.00196	-0.00319
1402.25	0.01155	0.00427	-0.00135	-0.00197	-0.00243
1400.32	0.00944	0.00433	-0.00155	-0.00209	-0.00186
1398.39	0.00802	0.0042	-0.00168	-0.00213	-0.000985
1396.46	0.00755	0.00405	-0.0016	-0.00202	0.000217
1394.53	0.00801	0.004	-0.0015	-0.00202	0.00108
1392.61	0.0091	0.00395	-0.00153	-0.00223	0.000885
1390.68	0.01077	0.004	-0.00169	-0.00262	-0.000357
1388.75	0.01342	0.00423	-0.0019	-0.00304	-0.00216
1386.82	0.01713	0.00436	-0.00191	-0.00315	-0.00368
1384.89	0.02123	0.00424	-0.00161	-0.00281	-0.00421
1382.96	0.02567	0.00422	-0.00126	-0.00232	-0.00408
1381.03	0.03056	0.00426	-0.000964	-0.00185	-0.00369
1379.1	0.03545	0.00423	-0.000748	-0.00144	-0.00311
1377.18	0.03981	0.00416	-0.000669	-0.00116	-0.00249
1375.25	0.04369	0.00406	-0.000675	-0.000985	-0.00191
1373.32	0.04706	0.00398	-0.000548	-0.000726	-0.00122
1371.39	0.04929	0.00406	-0.000259	-0.000345	-0.000522
1369.46	0.05	0.00422	-2e-06	1e-06	-1e-06
1367.53	0.0489	0.00429	0.000259	0.000378	0.000542
1365.6	0.0462	0.00436	0.000435	0.000697	0.00108
1363.67	0.04199	0.00446	0.000492	0.000902	0.00151
1361.74	0.0364	0.0043	0.000568	0.00113	0.00196
1359.82	0.03076	0.00405	0.000649	0.00134	0.00244
1357.89	0.02564	0.00392	0.000655	0.00141	0.00275
1355.96	0.02097	0.00386	0.000571	0.00134	0.00292
1354.03	0.01714	0.00382	0.000457	0.00119	0.00298
1352.1	0.0146	0.00385	0.000336	0.00101	0.00297
1350.17	0.0133	0.00393	0.000206	0.000822	0.00294
1348.24	0.01296	0.00409	0.000103	0.000682	0.00303
1346.31	0.01336	0.00436	1.8e-05	0.000588	0.00328
1344.39	0.01433	0.00484	-8e-05	0.000517	0.00362
1342.46	0.01592	0.00566	-0.000245	0.000395	0.00394
1340.53	0.01837	0.00712	-0.000363	0.000333	0.00433
1338.6	0.02165	0.00978	-0.000214	0.000564	0.00504
1336.67	0.02514	0.01433	0.000183	0.00106	0.00599
1334.74	0.02835	0.02083	0.000548	0.00154	0.00682
1332.81	0.03109	0.02811	0.000713	0.00181	0.00733
1330.88	0.03331	0.03376	0.000626	0.0018	0.00747
1328.96	0.0351	0.03404	0.000419	0.0016	0.00725
1327.03	0.03656	0.02753	0.000244	0.00139	0.00677
1325.1	0.03774	0.01835	0.000239	0.00131	0.00618
1323.17	0.03854	0.01145	0.000397	0.00143	0.0057
1321.24	0.0387	0.00784	0.000554	0.00162	0.00548
1319.31	0.038	0.00614	0.000596	0.00179	0.00564
1317.38	0.03661	0.00528	0.000507	0.00189	0.00612
1315.45	0.03512	0.0048	0.000343	0.00188	0.00664
1313.52	0.03402	0.00458	0.00018	0.00182	0.00705
1311.6	0.03347	0.00447	6.1e-05	0.00178	0.00735
1309.67	0.03347	0.00439	-3.5e-05	0.00173	0.00749
1307.74	0.03386	0.00436	-0.000179	0.00163	0.00741
1305.81	0.03426	0.00436	-0.00034	0.0015	0.00723
1303.88	0.03431	0.00439	-0.000509	0.00135	0.00697
1301.95	0.03391	0.0044	-0.000752	0.00111	0.00661
1300.02	0.03315	0.00447	-0.00105	0.000787	0.00606
1298.09	0.0322	0.00461	-0.00145	0.000337	0.00526
1296.17	0.03109	0.00491	-0.00192	-0.000211	0.00421
1294.24	0.02976	0.00538	-0.00247	-0.000866	0.00296
1292.31	0.0282	0.00589	-0.00307	-0.00159	0.00165
1290.38	0.02642	0.00627	-0.00364	-0.00228	0.000449
1288.45	0.02446	0.00662	-0.00409	-0.00283	-0.000409
1286.52	0.0224	0.00746	-0.00436	-0.00318	-0.00088
1284.59	0.02039	0.0092	-0.00449	-0.00337	-0.00103
1282.66	0.01861	0.01116	-0.0046	-0.0035	-0.00105
1280.73	0.01712	0.01166	-0.0047	-0.00361	-0.000936
1278.81	0.01591	0.01002	-0.00477	-0.00364	-0.000621
1276.88	0.01491	0.00761	-0.0048	-0.00356	2e-05
1274.95	0.01402	0.00581	-0.00473	-0.00331	0.00108
1273.02	0.01312	0.00481	-0.00451	-0.00283	0.00263
1271.09	0.01219	0.00423	-0.00412	-0.00211	0.00465
1269.16	0.01132	0.00388	-0.0036	-0.00123	0.00696
1267.23	0.01059	0.00362	-0.00304	-0.000303	0.00935
1265.3	0.01003	0.00345	-0.00248	0.000613	0.01169
1263.38	0.0096	0.00338	-0.00199	0.00144	0.01385
1261.45	0.00918	0.00338	-0.00152	0.0022	0.01578
1259.52	0.00868	0.00345	-0.00104	0.00291	0.01746
1257.59	0.00813	0.00364	-0.000581	0.0035	0.01874
1255.66	0.00761	0.00406	-0.000188	0.0039	0.01947
1253.73	0.00731	0.00497	8.7e-05	0.00406	0.01952
1251.8	0.00742	0.00689	0.00026	0.00399	0.0189
1249.87	0.00829	0.01036	0.000288	0.00369	0.01764
1247.94	0.01029	0.01435	0.000213	0.00318	0.0159
1246.02	0.01373	0.01602	7.6e-05	0.00258	0.01388
1244.09	0.01848	0.01392	-6.5e-05	0.00201	0.01186
1242.16	0.02352	0.0101	-0.000135	0.00163	0.0102
1240.23	0.02721	0.00698	-0.000108	0.00151	0.00918
1238.3	0.02832	0.00512	-2.2e-05	0.00162	0.00886
1236.37	0.02702	0.00407	0.000118	0.00183	0.00906
1234.44	0.02487	0.00349	0.000259	0.00201	0.00949
1232.51	0.02353	0.00318	0.000405	0.00216	0.00996
1230.59	0.02375	0.00303	0.000547	0.0023	0.01049
1228.66	0.02508	0.00291	0.000708	0.00253	0.0112
1226.73	0.02657	0.00269	0.000853	0.00282	0.01211
1224.8	0.02768	0.00238	0.000959	0.00309	0.01297
1222.87	0.02836	0.00204	0.00103	0.00327	0.01343
1220.94	0.02835	0.00178	0.00105	0.00333	0.01331
1219.01	0.02693	0.0016	0.00103	0.00331	0.01273
1217.08	0.02375	0.00147	0.000971	0.00324	0.01197
1215.15	0.01946	0.00134	0.000868	0.00313	0.01129
1213.23	0.0152	0.00125	0.000806	0.00304	0.01088
1211.3	0.01177	0.00116	0.000819	0.00306	0.0109
1209.37	0.00933	0.00109	0.000947	0.00326	0.01141
1207.44	0.0077	0.00105	0.00116	0.00361	0.01241
1205.51	0.00661	0.001	0.00147	0.00413	0.01382
1203.58	0.00587	0.000934	0.00182	0.00471	0.01538
1201.65	0.00535	0.000835	0.00214	0.00524	0.01681
1199.72	0.00507	0.000722	0.0023	0.00556	0.01775
1197.8	0.00504	0.000637	0.0023	0.0056	0.01803
1195.87	0.00526	0.000538	0.00221	0.00548	0.01783
1193.94	0.00565	0.000439	0.0021	0.00528	0.01742
1192.01	0.00601	0.00034	0.00202	0.00514	0.01707
1190.08	0.00624	0.000255	0.00197	0.00505	0.01691
1188.15	0.00631	0.00017	0.00196	0.00507	0.01703
1186.22	0.00628	0.000113	0.00199	0.00513	0.0173
1184.29	0.00624	5.7e-05	0.00205	0.00522	0.01761
1182.36	0.00633	1.4e-05	0.00209	0.00527	0.0178
1180.44	0.00674	0	0.0021	0.00521	0.01771
1178.51	0.00766	-1.4e-05	0.00207	0.00504	0.01724
1176.58	0.0091	2.8e-05	0.00201	0.0048	0.0165
1174.65	0.01073	8.5e-05	0.00197	0.00461	0.01573
1172.72	0.01197	0.000156	0.00199	0.00454	0.0152
1170.79	0.01234	0.000269	0.00204	0.0046	0.01509
1168.86	0.01173	0.000439	0.00209	0.00475	0.01535
1166.93	0.01048	0.000679	0.00212	0.00492	0.01582
1165.01	0.00914	0.000976	0.00215	0.00506	0.01627
1163.08	0.00816	0.00133	0.00217	0.00516	0.0166
1161.15	0.00772	0.00177	0.00218	0.00521	0.01677
1159.22	0.00775	0.00231	0.00219	0.00525	0.01686
1157.29	0.00807	0.00291	0.00219	0.00526	0.01694
1155.36	0.00846	0.00365	0.00215	0.00526	0.017
1153.43	0.00871	0.00454	0.00209	0.00523	0.01704
1151.5	0.00862	0.00565	0.00198	0.00517	0.01702
1149.58	0.00807	0.00695	0.00184	0.00504	0.0169
1147.65	0.00719	0.00857	0.00164	0.00481	0.01658
1145.72	0.00628	0.01068	0.00137	0.00449	0.01609
1143.79	0.00558	0.01354	0.00107	0.00413	0.01556
1141.86	0.00519	0.01749	0.000779	0.00382	0.0152
1139.93	0.00505	0.02279	0.000547	0.00361	0.01515
1138	0.00509	0.02922	0.000377	0.0035	0.01539
1136.07	0.00527	0.03555	0.000275	0.00349	0.01584
1134.14	0.00555	0.03967	0.000248	0.00356	0.01638
1132.22	0.0059	0.03963	0.000218	0.00362	0.01682
1130.29	0.0062	0.03544	0.000164	0.00362	0.01706
1128.36	0.00636	0.02933	7.1e-05	0.00353	0.01705
1126.43	0.0063	0.02383	-5.9e-05	0.00338	0.01685
1124.5	0.00606	0.02006	-0.000184	0.00321	0.01651
1122.57	0.00572	0.01793	-0.000268	0.00305	0.01611
1120.64	0.00532	0.01709	-0.000279	0.00293	0.01565
1118.71	0.0049	0.01747	-0.000216	0.00287	0.01511
1116.79	0.00448	0.01928	-8.5e-05	0.00281	0.0144
1114.86	0.0041	0.02288	4e-05	0.00267	0.01343
1112.93	0.00382	0.02855	0.000124	0.00244	0.01218
1111	0.00371	0.0363	0.000153	0.00213	0.01079
1109.07	0.0038	0.04462	0.000141	0.00182	0.00956
1107.14	0.00401	0.05	0.000148	0.00164	0.00878
1105.21	0.00414	0.04977	0.000273	0.00171	0.00872
1103.28	0.004	0.04492	0.000494	0.00204	0.00928
1101.35	0.00358	0.03833	0.000731	0.00244	0.01012
1099.43	0.00303	0.0319	0.000871	0.00272	0.01073
1097.5	0.00257	0.0263	0.000884	0.00277	0.01085
1095.57	0.00235	0.02172	0.000809	0.00263	0.0106
1093.64	0.00238	0.01817	0.000695	0.00242	0.01025
1091.71	0.0026	0.01551	0.000607	0.00228	0.01005
1089.78	0.00294	0.01355	0.000575	0.00224	0.01013
1087.85	0.00334	0.01215	0.000568	0.0023	0.01045
1085.92	0.00377	0.01115	0.000582	0.00241	0.01093
1084	0.0042	0.01046	0.000558	0.00251	0.01143
1082.07	0.00465	0.01003	0.000449	0.00251	0.01184
1080.14	0.00512	0.00973	0.000254	0.00243	0.01214
1078.21	0.00558	0.00938	-3.8e-05	0.00227	0.01234
1076.28	0.00598	0.00877	-0.000334	0.00207	0.01251
1074.35	0.0062	0.00801	-0.000548	0.00193	0.01271
1072.42	0.00618	0.00737	-0.000598	0.00197	0.013
1070.49	0.00588	0.00699	-0.000419	0.00221	0.01344
1068.56	0.00533	0.00683	-5.7e-05	0.00263	0.01398
1066.64	0.00465	0.00682	0.0004	0.00312	0.01453
1064.71	0.00397	0.00696	0.000848	0.00356	0.01499
1062.78	0.00334	0.00726	0.00123	0.00394	0.01529
1060.85	0.0028	0.0078	0.00156	0.00424	0.01547
1058.92	0.00236	0.00877	0.00178	0.00442	0.01544
1056.99	0.00202	0.01058	0.00191	0.00447	0.01524
1055.06	0.00177	0.01385	0.00194	0.00444	0.01485
1053.13	0.00159	0.01872	0.00192	0.00435	0.01437
1051.21	0.00147	0.02367	0.00186	0.00421	0.01377
1049.28	0.00141	0.02578	0.00175	0.00403	0.01301
1047.35	0.0014	0.02339	0.00158	0.00375	0.01209
1045.42	0.00141	0.01815	0.00135	0.00339	0.01103
1043.49	0.00141	0.01306	0.00108	0.00296	0.00984
1041.56	0.00136	0.00961	0.000808	0.00251	0.00856
1039.63	0.00123	0.00768	0.000558	0.00204	0.00719
1037.7	0.00104	0.00673	0.00036	0.00158	0.00576
1035.77	0.000804	0.00635	0.000188	0.00111	0.00423
1033.85	0.000616	0.00628	9e-06	0.000608	0.00267
1031.92	0.000509	0.00644	-0.000191	0.000119	0.00119
1029.99	0.000465	0.00678	-0.000368	-0.000268	7.9e-05
1028.06	0.000465	0.0072	-0.000465	-0.000465	-0.000465
1026.13	0.000465	0.00754	-0.000513	-0.000496	-0.000418
1024.2	0.000429	0.00768	-0.000438	-0.00028	0.0003
1022.27	0.000384	0.00764	-0.000278	9.5e-05	0.00148
1020.34	0.000313	0.00737	-5.3e-05	0.000574	0.00288
1018.42	0.000214	0.00689	0.000219	0.00106	0.00429
1016.49	0.000125	0.00623	0.000433	0.00145	0.00547
1014.56	4.5e-05	0.00548	0.000591	0.00171	0.00636
1012.63	0	0.00473	0.000693	0.00184	0.00691
1010.7	9e-06	0.00402	0.000752	0.00186	0.00707
1008.77	0.000134	0.00337	0.000733	0.00171	0.00675
1006.84	0.000545	0.00279	0.00062	0.00136	0.00594
1004.91	0.00171	0.00228	0.000431	0.000869	0.00482
1002.98	0.00476	0.00184	0.000178	0.000287	0.00372
1001.06	0.01124	0.00151	-6e-05	-0.000192	0.00307
999.13	0.02107	0.00125	-9.4e-05	-0.000301	0.003
997.2	0.03034	0.00099	0.000222	0.000131	0.00324
995.27	0.03329	0.000764	0.00076	0.000911	0.00354
993.34	0.02843	0.000594	0.00115	0.00155	0.0039
991.41	0.01989	0.000467	0.0012	0.00183	0.00429
989.48	0.0124	0.000368	0.00105	0.00182	0.00463
987.55	0.00765	0.000269	0.000922	0.00177	0.00497
985.63	0.00507	0.000198	0.000886	0.00179	0.00539
983.7	0.00371	0.000141	0.000904	0.00187	0.00583
981.77	0.00292	9.9e-05	0.00094	0.00198	0.00621
979.84	0.0024	5.7e-05	0.000996	0.00208	0.00651
977.91	0.00201	2.8e-05	0.00108	0.0022	0.00675
975.98	0.0017	0	0.00114	0.00228	0.00691
974.05	0.00144	0	0.00117	0.00231	0.00696
972.12	0.0012	4.2e-05	0.00118	0.00232	0.00696
970.2	0.000983	0.000127	0.00117	0.00231	0.00691
968.27	0.000804	0.000382	0.00115	0.00228	0.00681
966.34	0.00067	0.000849	0.00112	0.00222	0.00668
964.41	0.000572	0.0013	0.00108	0.00214	0.00653
962.48	0.000491	0.00136	0.00104	0.00208	0.00641
960.55	0.000447	0.00099	0.000949	0.00199	0.00628
958.62	0.000411	0.000552	0.00087	0.00191	0.00616
956.69	0.000384	0.000269	0.000819	0.00184	0.0061
954.76	0.000348	0.000127	0.000817	0.00181	0.00605
952.84	0.000331	4.2e-05	0.000777	0.00177	0.00599
950.91	0.000313	0	0.000718	0.00173	0.00589
948.98	0.000277	-5.7e-05	0.000667	0.00167	0.00575
947.05	0.000223	-8.5e-05	0.000643	0.00159	0.00552
945.12	0.000161	-8.5e-05	0.0006	0.00146	0.00519
943.19	9.8e-05	-9.9e-05	0.000528	0.00129	0.00479
941.26	6.3e-05	-8.5e-05	0.000419	0.00108	0.00431
939.33	4.5e-05	-4.2e-05	0.000302	0.00085	0.00379
937.41	2.7e-05	0	0.000195	0.000625	0.00324
935.48	0	2.8e-05	0.000106	0.000408	0.00267
933.55	-6.3e-05	4.2e-05	6.3e-05	0.00022	0.00212
931.62	-2.7e-05	5.7e-05	-7.9e-05	2.7e-05	0.00153
929.69	0.000331	5.7e-05	-0.000244	-0.000307	0.000862
927.76	0.00134	7.1e-05	-0.000425	-0.000688	0.000118
925.83	0.00314	5.7e-05	-0.000632	-0.00108	-0.000656
923.9	0.00532	0	-0.0008	-0.0014	-0.00138
921.97	0.00707	-5.7e-05	-0.000875	-0.00159	-0.00193
920.05	0.00774	-7.1e-05	-0.000843	-0.0016	-0.00222
918.12	0.00695	-7.1e-05	-0.000798	-0.00153	-0.00234
916.19	0.00509	-7.1e-05	-0.000865	-0.0016	-0.00253
914.26	0.00329	-5.7e-05	-0.00101	-0.00173	-0.00264
912.33	0.0022	-4.2e-05	-0.00103	-0.0017	-0.0022
910.4	0.00161	0	-0.000896	-0.00142	-0.0014
908.47	0.00114	0	-0.000643	-0.000939	-0.000102
906.54	0.000724	1.4e-05	-0.000387	-0.000417	0.00126
904.62	0.000384	7.1e-05	-0.000192	-1.5e-05	0.00221
902.69	0.000125	0.000156	-8.7e-05	0.000197	0.00256
900.76	0	0.000269	-8.7e-05	0.000165	0.00231
898.83	-9.8e-05	0.000439	-2.7e-05	0.000114	0.0018
