# Supplementary material for: A high-conductivity n-type polymeric ink for printed electronics
Source: Nat Commun. 2021 Apr 21;12:2354. doi: 10.1038/s41467-021-22528-y (PMC8060302; doi:10.1038/s41467-021-22528-y)
Supplement: Supplementary file 3 — Source Data [file 41467_2021_22528_MOESM3_ESM.zip › Fig.3.xlsx]

## Sheet: Fig.3a
PEI	σ, BBL:PEI_lin	S.D., BBL:PEI_lin	σ, BBL:PEI_bra	S.D., BBL:PEI_bra
(wt%)	(S*cm^-1)	(S*cm^-1)	(S*cm^-1)	(S*cm^-1)
2	0.014	0.003	0.0087	0.0008
4.8	0.1	0.02	0.068	0.009
9.1	0.88	0.13	0.19	0.02
20	2.88	0.16	1	0.17
33.3	5.22	0.28	2.09	0.22
50	7.71	0.45	3.74	0.1
66.7	6.01	0.33	4.03	0.06
75	5.28	0.27	3.4	0.13

## Sheet: Fig.3b
Time	σ, in air	S.D., in air		Time	σ, N2, 200 oC	S.D., N2, 200 oC
(h)	(S*cm^-1)	(S*cm^-1)		(h)	(S*cm^-1)	(S*cm^-1)
0	7.12	0.23		0	6.53	0.58
1	6.91	0.3		0.25	6.55	0.56
2	6.81	0.28		0.5	6.66	0.57
3	6.76	0.25		1	6.07	0.59
4	6.7	0.3		2	6.71	0.59
5	6.65	0.25		3.5	6.45	0.57
6	6.61	0.24		9	6.23	0.58
7	6.55	0.29		24	6.49	0.59
8	6.49	0.3
9	6.42	0.29
10	6.35	0.3
11	6.29	0.31
12	6.22	0.26
13	6.15	0.3
14	6.07	0.25
15	6	0.26
16	5.93	0.27
17	5.86	0.3
18	5.79	0.31
19	5.72	0.23
20	5.64	0.3
21	5.54	0.26
22	5.43	0.23
23	5.3	0.23
24	5.22	0.23
25	5.18	0.28

## Sheet: Fig.3c
Solvents	σ/σ_0 (%)	S.D. (%)
CHCl3	96	9
CB	104	6
DIO	100	4
DMF	110	11
DMSO	99	5
H2O (air)	21	1
