# Supplementary material for: A high-conductivity n-type polymeric ink for printed electronics
Source: Nat Commun. 2021 Apr 21;12:2354. doi: 10.1038/s41467-021-22528-y (PMC8060302; doi:10.1038/s41467-021-22528-y)
Supplement: Supplementary file 3 — Source Data [file 41467_2021_22528_MOESM3_ESM.zip › Fig.2.xlsx]

## Sheet: Fig.2d
Q_z	Intensity, BBL	Intensity, PEI_lin	Intensity, 5% PEI_lin	Intensity, 20% PEI_lin	Intensity, 50% PEI_lin
(Å^-1)	(a.u.)	(a.u.)	(a.u.)	(a.u.)	(a.u.)
0.2172	0.68624	0.37247	1.27101	1.04289	0.77673
0.21924	0.67334	0.35394	1.24317	1.03171	0.77533
0.22128	0.65381	0.33401	1.22179	1.00155	0.76297
0.22332	0.63503	0.31123	1.19241	0.97057	0.75578
0.22536	0.61838	0.29013	1.18158	0.96384	0.75288
0.2274	0.60745	0.27413	1.16128	0.94934	0.76722
0.22944	0.59327	0.25901	1.12857	0.93041	0.75307
0.23147	0.57557	0.23653	1.09632	0.90734	0.73282
0.23351	0.56077	0.22919	1.06533	0.88683	0.71088
0.23555	0.54994	0.2323	1.04253	0.8689	0.69143
0.23759	0.5392	0.22292	1.02247	0.84928	0.67335
0.23963	0.5286	0.20687	1.00018	0.82996	0.65742
0.24167	0.51845	0.20348	0.98214	0.81514	0.65068
0.2437	0.50073	0.20364	0.96588	0.79967	0.64722
0.24575	0.48664	0.19808	0.94794	0.784	0.63845
0.24778	0.4814	0.19179	0.92389	0.76305	0.625
0.24983	0.47406	0.18448	0.90442	0.74098	0.61237
0.25186	0.4619	0.16747	0.88779	0.72492	0.60727
0.2539	0.44472	0.15782	0.87002	0.71462	0.60055
0.25594	0.43575	0.15136	0.84815	0.69969	0.58703
0.25798	0.42811	0.14678	0.82838	0.686	0.57823
0.26002	0.42062	0.14214	0.81013	0.67016	0.56845
0.26206	0.41332	0.13636	0.79369	0.65467	0.553
0.2641	0.40328	0.13	0.78083	0.64125	0.53877
0.26614	0.39315	0.12255	0.76407	0.62262	0.5286
0.26818	0.38167	0.11658	0.74779	0.60878	0.52215
0.27022	0.37773	0.11372	0.73534	0.60496	0.51207
0.27226	0.36777	0.10945	0.7183	0.59172	0.51023
0.2743	0.35904	0.10629	0.69213	0.58312	0.50328
0.27633	0.35478	0.10249	0.68518	0.569	0.48317
0.27837	0.34898	0.09743	0.68002	0.55521	0.46705
0.28041	0.34298	0.09418	0.66867	0.54449	0.46343
0.28245	0.33569	0.09149	0.65371	0.53258	0.46182
0.28449	0.32621	0.0884	0.64144	0.51963	0.45378
0.28653	0.31755	0.08476	0.63068	0.50858	0.44425
0.28857	0.31259	0.07983	0.61658	0.49759	0.4394
0.29061	0.30931	0.07502	0.60346	0.48545	0.43878
0.29265	0.30467	0.07308	0.59383	0.47886	0.44615
0.29469	0.29177	0.07133	0.58082	0.46975	0.43415
0.29673	0.29013	0.07432	0.57647	0.46622	0.43143
0.29877	0.28874	0.07303	0.5624	0.45445	0.41753
0.30081	0.28628	0.06827	0.55533	0.44008	0.40865
0.30285	0.27741	0.06603	0.53671	0.43988	0.3999
0.30489	0.26978	0.06486	0.52353	0.42944	0.39898
0.30693	0.26798	0.0641	0.51521	0.42224	0.39868
0.30897	0.268	0.06372	0.50585	0.42225	0.38827
0.31101	0.26475	0.06096	0.49604	0.41331	0.37308
0.31305	0.25977	0.05645	0.48725	0.39808	0.36803
0.31509	0.25718	0.05729	0.48282	0.38978	0.37258
0.31713	0.25065	0.05703	0.47732	0.38147	0.3684
0.31917	0.24006	0.0539	0.47052	0.37521	0.36422
0.32121	0.23608	0.04719	0.45791	0.36908	0.3576
0.32324	0.23608	0.04692	0.45251	0.36606	0.34342
0.32528	0.22972	0.04668	0.44523	0.36423	0.35125
0.32732	0.22378	0.04497	0.43539	0.35743	0.35538
0.32936	0.22003	0.04233	0.42581	0.35035	0.35235
0.3314	0.21544	0.03958	0.41763	0.34425	0.34638
0.33344	0.21042	0.03833	0.41106	0.33844	0.33693
0.33548	0.20699	0.03814	0.4057	0.33398	0.33982
0.33752	0.20521	0.03652	0.39989	0.33023	0.35843
0.33956	0.20379	0.03462	0.39285	0.32273	0.34647
0.3416	0.19925	0.03422	0.38792	0.30881	0.3385
0.34364	0.19362	0.03441	0.38433	0.30558	0.33682
0.34568	0.19339	0.0332	0.37408	0.30194	0.33705
0.34772	0.19293	0.0337	0.36891	0.29662	0.32537
0.34976	0.18929	0.03222	0.36443	0.29329	0.32857
0.3518	0.18315	0.03038	0.35611	0.28744	0.33032
0.35384	0.17773	0.0291	0.34568	0.28009	0.32605
0.35588	0.17521	0.02745	0.33893	0.2752	0.3258
0.35792	0.17455	0.02563	0.33827	0.27303	0.329
0.35996	0.17398	0.02513	0.33558	0.27206	0.33367
0.362	0.17364	0.02555	0.32688	0.27218	0.34132
0.36404	0.17262	0.02506	0.32861	0.27203	0.33393
0.36608	0.16974	0.0263	0.33236	0.2713	0.3183
0.3681	0.16988	0.0235	0.32488	0.25919	0.32262
0.37015	0.16908	0.02268	0.32448	0.24724	0.31567
0.37218	0.1664	0.02172	0.31462	0.25043	0.3181
0.37423	0.164	0.02094	0.30566	0.24337	0.31817
0.37626	0.15763	0.01946	0.29828	0.24344	0.32093
0.3783	0.15348	0.0187	0.2939	0.24438	0.33552
0.38034	0.15139	0.01817	0.29128	0.24065	0.3409
0.38238	0.14836	0.01781	0.28818	0.23511	0.33193
0.38442	0.14716	0.01832	0.28333	0.23124	0.32513
0.38646	0.14811	0.01847	0.27762	0.2305	0.32427
0.3885	0.14384	0.01745	0.27574	0.23127	0.32795
0.39054	0.14474	0.01648	0.27834	0.22913	0.33665
0.39258	0.14537	0.01649	0.27443	0.22412	0.33898
0.39462	0.14602	0.01654	0.2728	0.22312	0.343
0.39666	0.14456	0.01599	0.27518	0.22133	0.34213
0.3987	0.14065	0.0158	0.27273	0.2178	0.33608
0.40074	0.13906	0.01461	0.27003	0.21865	0.34697
0.40278	0.14148	0.01325	0.26384	0.21457	0.3563
0.40482	0.14091	0.01296	0.25843	0.21005	0.3588
0.40686	0.13729	0.01291	0.25691	0.20992	0.36182
0.4089	0.13598	0.01232	0.2562	0.20904	0.36673
0.41094	0.13532	0.01206	0.25516	0.20542	0.36753
0.41298	0.13298	0.01205	0.2547	0.20338	0.36065
0.41501	0.12954	0.01222	0.25153	0.19906	0.36382
0.41705	0.12746	0.01202	0.24669	0.19851	0.37068
0.41909	0.12683	0.01106	0.24446	0.20234	0.37498
0.42113	0.12708	0.01076	0.24606	0.20399	0.37352
0.42317	0.12843	0.011	0.24423	0.20238	0.3684
0.42521	0.12849	0.01096	0.2398	0.19789	0.37317
0.42725	0.12809	0.01077	0.24104	0.19578	0.38412
0.42929	0.12698	0.01006	0.23978	0.19819	0.38637
0.43133	0.12463	0.00897	0.23325	0.19632	0.38535
0.43337	0.12292	0.00837	0.22872	0.19304	0.38387
0.43541	0.12363	0.00841	0.22911	0.1967	0.37803
0.43745	0.12411	0.00832	0.23091	0.19402	0.38672
0.43949	0.12165	0.00821	0.22963	0.192	0.4014
0.44153	0.11873	0.00859	0.22828	0.19265	0.4025
0.44357	0.12432	0.00661	0.23076	0.18917	0.40905
0.44561	0.12209	0.00696	0.2324	0.19139	0.41457
0.44765	0.12215	0.00613	0.23362	0.1902	0.41755
0.44969	0.12065	0.00508	0.2287	0.1888	0.42402
0.45173	0.12298	0.00522	0.22475	0.18967	0.42915
0.45377	0.12663	0.00606	0.22436	0.19027	0.43173
0.45581	0.1271	0.00629	0.22476	0.18988	0.43002
0.45785	0.12446	0.00567	0.22377	0.19167	0.42833
0.45989	0.12118	0.00522	0.22103	0.19148	0.43478
0.46192	0.12043	0.00536	0.21871	0.18467	0.44313
0.46396	0.1246	0.00467	0.22138	0.18901	0.43852
0.466	0.12594	0.00571	0.21997	0.19122	0.44103
0.46804	0.12361	0.00501	0.21517	0.18867	0.46467
0.47008	0.11921	0.00515	0.21791	0.19005	0.46833
0.47212	0.11768	0.00421	0.21965	0.19173	0.4593
0.47416	0.11751	0.0039	0.22027	0.19262	0.45417
0.4762	0.1182	0.00383	0.21988	0.19315	0.4555
0.47824	0.11814	0.00329	0.21955	0.19378	0.45953
0.48028	0.11661	0.00312	0.21999	0.19441	0.46787
0.48232	0.11713	0.00331	0.22048	0.19487	0.47427
0.48436	0.11981	0.0033	0.21784	0.19565	0.47127
0.4864	0.12018	0.00343	0.21374	0.19639	0.4692
0.48844	0.12019	0.00282	0.21875	0.19513	0.48222
0.49048	0.12108	0.00171	0.22342	0.19702	0.49017
0.49251	0.12249	0.00219	0.22513	0.19592	0.48072
0.49456	0.12241	0.00305	0.2285	0.19522	0.48458
0.49659	0.12276	0.00298	0.22776	0.19648	0.48257
0.49864	0.1251	0.00213	0.22559	0.19903	0.4834
0.50067	0.12843	0.00141	0.22947	0.20143	0.49577
0.50271	0.12828	0.0015	0.23113	0.20145	0.50203
0.50475	0.12636	0.0013	0.22911	0.20324	0.49793
0.50678	0.12823	0.00087	0.22632	0.20665	0.49738
0.50882	0.1326	0.00057	0.22622	0.20815	0.49795
0.51086	0.13354	0.00019	0.22936	0.20946	0.49533
0.5129	0.13284	3e-05	0.23019	0.21243	0.50418
0.51494	0.13132	-0.00062	0.22863	0.21308	0.50843
0.51698	0.13028	-0.00073	0.23044	0.21136	0.50215
0.51902	0.13133	0.00016	0.2362	0.21072	0.49702
0.52106	0.13534	0.00073	0.23862	0.21323	0.49988
0.5231	0.13368	-0.00035	0.23593	0.21609	0.497
0.52514	0.1348	-0.00038	0.23736	0.21608	0.504
0.52718	0.13462	0.00021	0.23704	0.21602	0.50778
0.52922	0.13677	7e-05	0.24151	0.21763	0.51175
0.53126	0.14056	-8e-05	0.24573	0.22076	0.5112
0.5333	0.14321	-8e-05	0.24767	0.2252	0.50613
0.53534	0.14672	-0.00042	0.25063	0.23008	0.50048
0.53738	0.15344	-0.00043	0.25135	0.23234	0.49382
0.53942	0.15899	0.00022	0.25063	0.23043	0.49567
0.54146	0.15494	0	0.25617	0.22998	0.50738
0.5435	0.15949	-0.00084	0.26186	0.23191	0.5039
0.54554	0.1602	-0.00014	0.25976	0.23153	0.49535
0.54758	0.16124	0.00039	0.26294	0.23212	0.48748
0.54962	0.16209	-0.00034	0.26372	0.23788	0.48598
0.55166	0.1631	-0.0005	0.26823	0.23959	0.49613
0.55369	0.1639	-9e-05	0.2683	0.24207	0.49608
0.55573	0.16538	-0.00014	0.27011	0.24721	0.4936
0.55777	0.16868	-0.0009	0.27258	0.25067	0.49622
0.55981	0.17237	-0.00117	0.27563	0.25169	0.49158
0.56185	0.17362	-0.00103	0.27996	0.25314	0.47983
0.56389	0.17363	-0.00155	0.28208	0.25508	0.47563
0.56593	0.17665	-0.00061	0.28673	0.25723	0.47335
0.56797	0.17795	-0.00034	0.2871	0.26123	0.4832
0.57001	0.17888	-0.00101	0.29134	0.26423	0.48587
0.57205	0.18328	-0.00105	0.29627	0.26698	0.4899
0.57409	0.18846	-0.00083	0.29608	0.26876	0.48212
0.57613	0.1921	-0.00103	0.30547	0.27098	0.47802
0.57817	0.19559	-0.00142	0.30999	0.27364	0.46612
0.58021	0.19541	-0.00122	0.30865	0.275	0.46147
0.58225	0.19574	-0.0011	0.30968	0.28106	0.46113
0.58429	0.19968	-0.00091	0.31299	0.2854	0.45962
0.58633	0.20481	-0.00109	0.31438	0.28705	0.4564
0.58837	0.20898	-0.00197	0.31701	0.29197	0.45368
0.59041	0.21187	-0.00218	0.32404	0.29682	0.45733
0.59245	0.21267	-0.00179	0.32828	0.29853	0.4494
0.59449	0.21738	-0.0014	0.32988	0.29774	0.44263
0.59653	0.22612	-0.00105	0.33424	0.30021	0.44177
0.59857	0.22963	-0.00146	0.33968	0.30644	0.43917
0.6006	0.23059	-0.00177	0.3424	0.30803	0.434
0.60264	0.23598	-0.00149	0.34788	0.30983	0.4301
0.60468	0.24388	-0.0011	0.36208	0.31601	0.431
0.60672	0.24708	-0.00164	0.36512	0.31948	0.43448
0.60876	0.24709	-0.00156	0.36843	0.32233	0.42938
0.6108	0.24739	-0.00112	0.37318	0.3269	0.42022
0.61284	0.25099	-0.00137	0.37531	0.33198	0.4143
0.61488	0.25942	-0.00182	0.37934	0.3368	0.4091
0.61691	0.26749	-0.00225	0.38388	0.34237	0.41205
0.61896	0.26942	-0.00316	0.38464	0.34675	0.4081
0.62099	0.27299	-0.00236	0.39667	0.34565	0.39718
0.62304	0.27388	-0.00252	0.4013	0.36153	0.40568
0.62507	0.27962	-0.00267	0.41135	0.35299	0.39643
0.62711	0.28338	-0.00181	0.41543	0.35829	0.38987
0.62915	0.29078	-0.00145	0.41915	0.36275	0.39025
0.63119	0.29872	-0.00131	0.4247	0.36773	0.39315
0.63323	0.30181	-0.00129	0.43026	0.37345	0.38427
0.63527	0.30208	-0.00166	0.43377	0.37974	0.38022
0.63731	0.31154	-0.00162	0.43714	0.38898	0.38
0.63935	0.31971	-0.00175	0.44651	0.39116	0.37917
0.64139	0.31972	-0.00167	0.45667	0.39247	0.37165
0.64343	0.32411	-0.00101	0.4616	0.40194	0.36585
0.64546	0.32915	-0.00204	0.47118	0.4042	0.36052
0.6475	0.33377	-0.00257	0.47818	0.40723	0.35612
0.64954	0.34118	-0.00218	0.48671	0.41322	0.36188
0.65158	0.34688	-0.00196	0.49387	0.41689	0.34803
0.65362	0.35044	-0.0025	0.49869	0.41998	0.34758
0.65566	0.35476	-0.00282	0.50678	0.42844	0.34893
0.6577	0.36633	-0.00173	0.51616	0.43678	0.34312
0.65974	0.37838	-0.00123	0.5204	0.44019	0.34482
0.66178	0.38303	-0.00106	0.52943	0.44807	0.33822
0.66382	0.38765	-0.00099	0.53793	0.4529	0.33402
0.66586	0.3962	-0.00101	0.54723	0.46134	0.33462
0.6679	0.40368	-0.00131	0.55968	0.46932	0.32688
0.66994	0.40817	-0.00159	0.57155	0.477	0.32563
0.67198	0.41403	-0.00155	0.58038	0.48867	0.32368
0.67402	0.42219	-0.00202	0.58505	0.48573	0.32255
0.67606	0.42703	-0.00232	0.59442	0.49701	0.3169
0.6781	0.43947	-0.00083	0.60841	0.50308	0.31977
0.68014	0.44678	-0.00133	0.61766	0.5138	0.31383
0.68218	0.45245	-0.00203	0.6273	0.51523	0.31078
0.68422	0.45517	-0.00175	0.63733	0.52281	0.31142
0.68626	0.45753	-0.0016	0.64523	0.53059	0.31078
0.6883	0.46398	-0.00145	0.65225	0.53495	0.31055
0.69034	0.47333	-0.00149	0.66099	0.53951	0.30843
0.69237	0.48254	-0.00177	0.66944	0.54596	0.3058
0.69441	0.49449	-0.00172	0.68518	0.55298	0.30533
0.69645	0.50641	-0.00152	0.69668	0.55791	0.30678
0.69849	0.51348	-0.00167	0.70598	0.55999	0.30245
0.70053	0.52163	-0.00166	0.71706	0.56398	0.30563
0.70257	0.53275	-0.00151	0.72318	0.56787	0.30117
0.70461	0.54696	-0.00179	0.7326	0.5746	0.30265
0.70665	0.55363	-0.00194	0.73956	0.57906	0.30413
0.70869	0.5567	-0.00194	0.74665	0.58665	0.30098
0.71073	0.5632	-0.00186	0.75649	0.59613	0.30463
0.71277	0.57043	-0.00191	0.76998	0.60313	0.3045
0.71481	0.57262	-0.00114	0.78511	0.61065	0.30558
0.71685	0.58498	-0.00108	0.79377	0.61848	0.30663
0.71889	0.59665	-0.00107	0.8083	0.62826	0.30845
0.72093	0.60627	-0.00172	0.82141	0.63934	0.30953
0.72297	0.62298	-0.00127	0.83691	0.65122	0.30632
0.72501	0.64336	0.00069	0.8545	0.66119	0.30837
0.72705	0.64557	0.00118	0.87208	0.6667	0.31715
0.72909	0.64993	0	0.88746	0.67307	0.30963
0.73113	0.65423	-0.00104	0.89905	0.67933	0.31073
0.73317	0.6613	-0.00118	0.91193	0.68131	0.3117
0.73521	0.66859	-0.00121	0.92058	0.68246	0.31065
0.73725	0.67933	-0.00122	0.93718	0.70123	0.31133
0.73928	0.69239	-0.00164	0.95012	0.71022	0.31287
0.74131	0.70108	-0.00111	0.96323	0.71489	0.31975
0.74336	0.71009	-0.00053	0.98068	0.72268	0.32145
0.74539	0.71862	-0.00051	0.99144	0.73248	0.3176
0.74743	0.72503	-0.00085	0.99027	0.74088	0.31802
0.74947	0.73215	0.00012	0.99593	0.74781	0.32277
0.75151	0.74264	0.00068	1.01463	0.75361	0.32707
0.75355	0.75174	0.00021	1.03238	0.76025	0.3216
0.75559	0.75681	-6e-05	1.03643	0.76531	0.32463
0.75763	0.76252	-0.00028	1.03531	0.76727	0.32798
0.75967	0.76812	1e-05	1.04757	0.77419	0.32257
0.76171	0.77166	0.00044	1.06518	0.78319	0.32885
0.76375	0.77432	0.00098	1.07679	0.79094	0.33212
0.76579	0.78035	0.00151	1.08193	0.79676	0.33397
0.76783	0.7878	0.0019	1.09364	0.80022	0.33473
0.76987	0.79796	0.00307	1.09803	0.79958	0.33767
0.77191	0.80374	0.00208	1.1128	0.80298	0.3353
0.77395	0.80628	0.00151	1.12666	0.80617	0.33748
0.77599	0.81194	0.0019	1.13742	0.80989	0.33995
0.77803	0.81825	0.00232	1.14472	0.81639	0.34412
0.78007	0.82105	0.00227	1.14821	0.82384	0.34428
0.78211	0.82218	0.00253	1.15047	0.82647	0.34792
0.78414	0.82138	0.00305	1.15608	0.82598	0.3522
0.78618	0.81768	0.00348	1.16913	0.82945	0.35075
0.78822	0.81872	0.00391	1.17133	0.83659	0.35243
0.79026	0.82588	0.00358	1.17453	0.84143	0.34657
0.7923	0.82779	0.00505	1.17256	0.84101	0.3488
0.79434	0.82993	0.00608	1.17681	0.84029	0.35022
0.79638	0.83105	0.00632	1.17692	0.84088	0.354
0.79842	0.83282	0.00605	1.1767	0.84009	0.35888
0.80046	0.83923	0.00588	1.1747	0.83277	0.35937
0.8025	0.82896	0.0083	1.17549	0.83578	0.36118
0.80454	0.82403	0.01115	1.17558	0.84271	0.35508
0.80658	0.82543	0.01318	1.1753	0.84193	0.35233
0.80862	0.82668	0.01504	1.17329	0.84235	0.35522
0.81066	0.82583	0.0174	1.16891	0.84529	0.36017
0.8127	0.82138	0.02079	1.16392	0.84606	0.36007
0.81474	0.81301	0.02549	1.16026	0.84254	0.35412
0.81678	0.8049	0.03125	1.15658	0.8332	0.3582
0.81882	0.80143	0.03889	1.1483	0.82277	0.36237
0.82086	0.79931	0.05143	1.13654	0.81894	0.36002
0.8229	0.79138	0.0702	1.13275	0.81284	0.3566
0.82494	0.7862	0.09369	1.12622	0.81878	0.35687
0.82698	0.77923	0.12528	1.1163	0.81054	0.366
0.82902	0.77743	0.16604	1.10279	0.80589	0.36775
0.83105	0.77198	0.21772	1.09126	0.80107	0.3621
0.83309	0.75818	0.27543	1.08403	0.78878	0.3633
0.83513	0.75118	0.33838	1.06963	0.78324	0.3643
0.83717	0.74693	0.40382	1.06192	0.78574	0.36352
0.83921	0.74211	0.46746	1.05266	0.77503	0.36002
0.84125	0.73168	0.52121	1.03657	0.76479	0.36538
0.84329	0.71944	0.57478	1.02039	0.75933	0.36473
0.84533	0.70875	0.63153	1.0046	0.75026	0.36042
0.84737	0.69846	0.67869	0.98741	0.73795	0.35617
0.84941	0.68998	0.71016	0.97442	0.72707	0.36045
0.85145	0.68211	0.72787	0.96503	0.71808	0.35622
0.85349	0.67403	0.73558	0.9514	0.70936	0.3595
0.85553	0.66693	0.72934	0.92908	0.70182	0.35423
0.85757	0.65198	0.69354	0.91026	0.691	0.3511
0.85961	0.63814	0.60245	0.88835	0.68565	0.35383
0.86165	0.63006	0.51479	0.88567	0.67564	0.3575
0.86369	0.62192	0.42228	0.87425	0.66248	0.35247
0.86572	0.61232	0.34153	0.85997	0.64826	0.35538
0.86777	0.60078	0.27335	0.83856	0.63756	0.35777
0.8698	0.58988	0.21633	0.81587	0.63136	0.35383
0.87184	0.58131	0.17093	0.80239	0.62542	0.34383
0.87388	0.57178	0.13527	0.78983	0.61491	0.3463
0.87591	0.56025	0.10426	0.76255	0.59867	0.34657
0.87795	0.54982	0.07713	0.73954	0.58197	0.3431
0.87999	0.53738	0.05788	0.73079	0.57029	0.3477
0.88203	0.52064	0.04603	0.71358	0.56271	0.34645
0.88407	0.51048	0.03643	0.6947	0.55479	0.33933
0.88611	0.50599	0.02921	0.68438	0.54488	0.3436
0.88815	0.49933	0.02377	0.67383	0.53737	0.34258
0.89019	0.48901	0.01938	0.65755	0.53016	0.33315
0.89223	0.47918	0.01629	0.64263	0.51684	0.33858
0.89427	0.46568	0.01462	0.6259	0.50573	0.33318
0.89631	0.45955	0.01188	0.61099	0.49963	0.32947
0.89835	0.4434	0.01018	0.59543	0.48876	0.31542
0.90039	0.43196	0.00829	0.57667	0.47238	0.31485
0.90243	0.42887	0.00697	0.55817	0.46372	0.31343
0.90447	0.41907	0.00623	0.54588	0.45751	0.31372
0.90651	0.40382	0.00588	0.53597	0.44774	0.31873
0.90855	0.39211	0.0055	0.52363	0.43638	0.32083
0.91059	0.3845	0.00477	0.5104	0.42731	0.313
0.91263	0.37645	0.00407	0.49861	0.41995	0.30395
0.91467	0.36754	0.00387	0.48864	0.41138	0.30382
0.91671	0.35816	0.00384	0.47722	0.4014	0.30483
0.91875	0.34586	0.00354	0.4625	0.38972	0.30373
0.92079	0.3417	0.00435	0.45883	0.37717	0.3138
0.92282	0.33862	0.00361	0.44231	0.37298	0.31052
0.92486	0.32713	0.00286	0.43155	0.36213	0.30977
0.9269	0.31663	0.00177	0.41673	0.34942	0.30488
0.92894	0.30868	0.00126	0.39681	0.33879	0.29695
0.93098	0.30239	0.00143	0.38438	0.3321	0.2913
0.93302	0.29603	0.001	0.38008	0.32534	0.28938
0.93506	0.28853	0.00041	0.37197	0.3169	0.28755
0.9371	0.27963	0.00102	0.36199	0.31329	0.28667
0.93914	0.27046	0.00123	0.35608	0.30663	0.28623
0.94118	0.26523	0.00159	0.34174	0.29763	0.28632
0.94322	0.25972	0.00123	0.32584	0.29155	0.2819
0.94526	0.25356	0.00058	0.31839	0.28602	0.27705
0.9473	0.24817	0.00114	0.31355	0.2783	0.2751
0.94934	0.24033	0.00163	0.30677	0.27013	0.27023
0.95138	0.23343	0.00122	0.29933	0.26206	0.26257
0.95342	0.22728	0.00105	0.28992	0.25448	0.25523
0.95546	0.2223	0.00127	0.27998	0.24911	0.24857
0.9575	0.21735	0.00113	0.27284	0.24612	0.24645
0.95954	0.21009	0.00028	0.2665	0.24028	0.25878
0.96158	0.20703	-4e-05	0.25929	0.23155	0.2538
0.96362	0.20379	0.00104	0.25324	0.22939	0.2509
0.96566	0.19768	0.00073	0.25039	0.22255	0.24513
0.96769	0.19321	-0.00013	0.24113	0.21664	0.2403
0.96973	0.18754	0.00028	0.23617	0.21283	0.23962
0.97177	0.18144	-1e-05	0.22907	0.20705	0.23998
0.97381	0.17806	-6e-05	0.22243	0.20147	0.23958
0.97585	0.17579	0.0004	0.21678	0.19676	0.23873
0.97789	0.17133	0.00042	0.21035	0.19086	0.23818
0.97993	0.16522	0.00016	0.20493	0.18314	0.23667
0.98197	0.16024	0.00057	0.20037	0.17512	0.2323
0.98401	0.15685	0.00091	0.19338	0.17016	0.22967
0.98605	0.15255	0.00033	0.18414	0.17048	0.22963
0.98809	0.14793	0.00027	0.17678	0.16904	0.22388
0.99012	0.14768	0.00023	0.17535	0.15937	0.21855
0.99217	0.1442	-0.00051	0.17402	0.15719	0.21507
0.9942	0.1389	0.00037	0.16352	0.15497	0.21048
0.99624	0.13041	0.00041	0.15883	0.15216	0.2048
0.99828	0.12836	-1e-05	0.15678	0.14625	0.20153
1.00032	0.12468	0.00017	0.15598	0.1418	0.20535
1.00236	0.11985	0.00011	0.15244	0.13805	0.20335
1.0044	0.11596	-6e-05	0.14635	0.13528	0.19963
1.00644	0.115	-4e-05	0.1411	0.13438	0.20317
1.00848	0.11505	-0.00046	0.13784	0.13028	0.19547
1.01052	0.10932	-0.00039	0.13674	0.12269	0.18598
1.01256	0.10419	0.00068	0.13085	0.12219	0.17465
1.01459	0.10183	0.00086	0.12532	0.11739	0.17343
1.01663	0.09923	0.00061	0.12432	0.11103	0.17062
1.01867	0.09558	0.00077	0.12121	0.10994	0.16737
1.02071	0.09327	0.00069	0.11639	0.10903	0.17288
1.02275	0.09233	0.0005	0.11406	0.10588	0.17297
1.02479	0.08888	0.0005	0.11008	0.1018	0.16367
1.02683	0.08524	0.00073	0.10697	0.09793	0.15627
1.02887	0.08364	0.00042	0.10392	0.0965	0.1559
1.03091	0.08258	-3e-05	0.09959	0.09488	0.15905
1.03295	0.08066	-8e-05	0.09609	0.08833	0.15622
1.03499	0.07892	1e-05	0.09414	0.08363	0.14178
1.03703	0.07724	0.001	0.09045	0.08733	0.15205
1.03907	0.07673	0.00225	0.09056	0.08546	0.14217
1.04111	0.07596	0.00034	0.08702	0.07937	0.14783
1.04315	0.07423	0	0.08411	0.07928	0.14338
1.04519	0.07253	-0.00067	0.08269	0.07815	0.14107
1.04723	0.06901	-0.0012	0.08423	0.07612	0.14113
1.04927	0.06653	-0.00081	0.07995	0.07265	0.13885
1.05131	0.06404	0.00069	0.07609	0.07009	0.1351
1.05335	0.06123	0.00118	0.07448	0.06802	0.13065
1.05539	0.05945	0.00054	0.07221	0.0662	0.12587
1.05743	0.05947	0.00019	0.06942	0.06508	0.12173
1.05946	0.05939	0.00016	0.06772	0.06412	0.11827
1.0615	0.05693	9e-05	0.06689	0.0625	0.11533
1.06354	0.05346	0.00033	0.06523	0.05964	0.11478
1.06558	0.05094	0.00082	0.06319	0.05654	0.11692
1.06762	0.04906	0.00106	0.06212	0.05531	0.11722
1.06966	0.04863	0.0013	0.05883	0.05343	0.11253
1.0717	0.04913	0.00058	0.05354	0.04903	0.10618
1.07374	0.04798	-0.00024	0.05012	0.04686	0.10378
1.07578	0.04668	-0.0006	0.05144	0.04617	0.091
1.07782	0.04382	-0.00018	0.04981	0.04442	0.08927
1.07986	0.04175	0.00029	0.051	0.04434	0.09738
1.0819	0.03898	-0.00028	0.04938	0.04236	0.09068
1.08394	0.03792	-0.00111	0.04539	0.04387	0.08652
1.08598	0.03698	-0.00127	0.04553	0.04165	0.0859
1.08802	0.03538	-0.00146	0.04636	0.03779	0.08392
1.09006	0.0339	-0.00172	0.04484	0.03602	0.08162
1.0921	0.03258	-0.0017	0.04309	0.03472	0.07857
1.09414	0.03163	-0.00152	0.04123	0.03368	0.07417
1.09618	0.03178	-0.0011	0.03774	0.03474	0.07302
1.09822	0.03165	-0.0004	0.03486	0.03503	0.07272
1.10026	0.03142	-0.00039	0.03325	0.03325	0.0711
1.1023	0.03121	-0.00118	0.03208	0.03113	0.06368
1.10434	0.03077	-0.00112	0.03297	0.02736	0.05702
1.10637	0.02984	-0.00082	0.03337	0.02536	0.05973
1.10841	0.0257	-0.00188	0.03049	0.02871	0.05708
1.11045	0.02586	-0.00132	0.02964	0.02624	0.05397
1.11249	0.02357	-0.00047	0.02832	0.02158	0.0531
1.11452	0.02282	0.00082	0.02868	0.02266	0.0571
1.11657	0.02535	-0.00044	0.02506	0.02534	0.05172
1.1186	0.0253	-0.00124	0.02405	0.02519	0.04713
1.12064	0.02108	-0.00133	0.02221	0.0231	0.04752
1.12268	0.01839	-0.00193	0.02003	0.02175	0.05033
1.12472	0.01963	-0.00157	0.02053	0.02051	0.04637
1.12676	0.0205	-0.00087	0.02107	0.01826	0.04267
1.1288	0.02025	-0.00108	0.02143	0.01547	0.04328
1.13084	0.01887	-0.00152	0.02271	0.01331	0.03742
1.13288	0.01558	-0.00183	0.02128	0.01267	0.0326
1.13492	0.01407	-0.00193	0.01867	0.01332	0.03253
1.13696	0.0142	-0.00143	0.01663	0.01493	0.0289
1.139	0.01356	-0.00118	0.01687	0.01519	0.02613
1.14104	0.01233	-0.00143	0.01651	0.01339	0.0241
1.14308	0.0129	-0.00206	0.01531	0.0109	0.02452
1.14512	0.01566	-0.00238	0.0135	0.0103	0.02848
1.14716	0.01749	-0.0018	0.01028	0.01142	0.02792
1.1492	0.01488	-0.00137	0.00908	0.01102	0.02125
1.15124	0.01143	-0.00161	0.01137	0.00983	0.01787
1.15327	0.01324	-0.00175	0.0132	0.01031	0.01902
1.15531	0.01361	-0.00232	0.01313	0.01045	0.01767
1.15735	0.01216	-0.00174	0.01132	0.01063	0.01325
1.15939	0.01008	-0.00143	0.01009	0.00943	0.01442
1.16143	0.01111	-0.00114	0.01064	0.00774	0.01747
1.16347	0.01198	-0.00092	0.01107	0.00609	0.01695
1.16551	0.01018	-0.00103	0.01072	0.00473	0.01557
1.16755	0.00829	-0.00147	0.00968	0.00378	0.0159
1.16959	0.00688	-0.00213	0.00814	0.00425	0.01463
1.17163	0.00561	-0.002	0.00698	0.00579	0.00813
1.17367	0.00681	-0.00109	0.00542	0.00464	0.00522
1.17571	0.00827	-0.00137	0.00533	0.00361	0.01183
1.17775	0.00839	-0.00138	0.00688	0.00098	0.01285
1.17979	0.0073	-0.00193	0.00559	0.00184	0.00893
1.18183	0.00589	-0.00148	0.00484	0.00457	0.0085
1.18387	0.00443	-0.00141	0.00619	0.00602	0.0019
1.18591	0.00529	-0.00222	0.00611	0.00372	-0.00115
1.18795	0.00513	-0.00279	0.00328	0.00087	0.0076
1.18999	0.00454	-0.00231	0.00279	0.00018	0.01052
1.19203	0.00604	-0.00122	0.004	-0.00026	0.00485
1.19407	0.00578	-0.00058	0.00358	-0.00068	0.00077
1.19611	0.00368	-0.00103	0.00402	-0.0005	-0.00262
1.19814	0.00409	-0.00145	0.00526	0.00046	-0.00453
1.20018	0.00502	-0.00113	0.00403	0.00106	-0.00277
1.20222	0.00385	-0.00173	0.00177	-0.00111	-0.00063
1.20426	0.00226	-0.00187	0.00021	-0.00262	0.00213
1.2063	0.00233	-0.0018	-0.00043	-0.00194	0.00165
1.20834	0.00277	-0.00203	-0.0003	8e-05	-0.00173
1.21038	0.00332	-0.00202	0.00044	0.00038	-0.0015
1.21242	0.00281	-0.00146	0.00168	-0.00344	0.00057
1.21446	0.00147	-0.00147	0.00189	-0.00582	-0.0044
1.2165	6e-05	-0.00184	0.00097	-0.00258	-0.0114
1.21854	-0.00123	-0.0017	0.00059	-0.00144	-0.0079
1.22058	0.00033	-0.00207	0.00012	-0.00212	-0.00895
1.22262	-0.00018	-0.00194	0.0014	-0.00104	-0.01092
1.22466	0.00173	-0.00148	0	-0.00092	-0.01065
1.2267	0.0019	-0.00176	-0.00136	-0.00091	-0.00343
1.22874	0.00152	-0.00046	0.00161	-0.00073	0.00032
1.23078	-8e-05	0.00126	0.00225	0	-0.0049
1.23282	0	0.00207	0.00341	-0.00247	-0.0062
1.23486	0.00273	0.0003	0.00205	-0.0009	0.002
1.2369	0.00321	0.00078	0.00048	-0.00048	0
1.23893	0.00383	0.00104	-7e-05	-0.00072	-0.00377
1.24098	0.0049	0.00023	8e-05	0.00132	-0.00783
1.24301	0.00329	-0.00066	0.00216	0.00146	-0.00672
1.24504	0.00387	-0.00096	0.00216	0.00196	0.00222
1.24708	0.00474	-0.001	0.00068	0.00396	0.00622
1.24912	0.00365	-0.00127	0.00379	0.00579	0.004
1.25116	0.0051	-0.00112	0.00908	0.0083	0.00607
1.2532	0.00703	-0.00048	0.01149	0.01168	0.01277
1.25524	0.00712	0.0001	0.01255	0.01579	0.01808
1.25728	0.00682	0.00021	0.01448	0.02051	0.01973
1.25932	0.00848	-0.00058	0.01833	0.02643	0.02105
1.26136	0.01158	-0.00096	0.02345	0.03278	0.02558
1.2634	0.01359	0	0.02882	0.03842	0.02715
1.26544	0.01587	0.00029	0.0328	0.04408	0.02372
1.26748	0.01963	0	0.03258	0.04751	0.0284
1.26952	0.02173	0.00034	0.03199	0.04404	0.03767
1.27156	0.02282	0.00085	0.0353	0.03805	0.03733
1.2736	0.02554	0.00164	0.03771	0.0359	0.04325
1.27564	0.02837	0.00129	0.04023	0.0349	0.05373
1.27768	0.03158	0.00107	0.04108	0.03828	0.05285
1.27972	0.02928	0.00135	0.04053	0.03863	0.0505
1.28176	0.02967	0.00163	0.03705	0.03796	0.05335
1.2838	0.03202	0.00142	0.03787	0.03539	0.05457
1.28584	0.03291	0.002	0.03681	0.03523	0.04623
1.28788	0.03236	0.00518	0.03477	0.03603	0.05232
1.28991	0.0347	0.00418	0.03393	0.03413	0.06082
1.29195	0.03312	0.00525	0.02994	0.0346	0.06043
1.29399	0.03168	0.00438	0.02958	0.03065	0.06017
1.29603	0.02752	0.00509	0.02625	0.0289	0.05502
1.29807	0.02607	0.00561	0.02341	0.02377	0.04307
1.30011	0.02525	0.00526	0.01988	0.02046	0.0373
1.30215	0.02272	0.00554	0.01764	0.02041	0.0324
1.30419	0.01876	0.00696	0.01732	0.01998	0.02755
1.30623	0.0157	0.00722	0.01443	0.01662	0.02358
1.30827	0.01545	0.00699	0.01159	0.01202	0.02287
1.31031	0.01523	0.00697	0.01064	0.00978	0.02212
1.31235	0.01414	0.00649	0.00897	0.00783	0.0116
1.31439	0.01269	0.00623	0.00775	0.00578	0.00168
1.31643	0.01014	0.00591	0.00627	0.0056	0.00012
1.31847	0.00807	0.00568	0.00248	0.00453	-0.00228
1.32051	0.00673	0.00635	-0.00083	0.00254	-0.00375
1.32255	0.00491	0.00743	-0.00171	0.00169	-0.00163
1.32459	0.00303	0.00873	-0.0009	0.00055	0.00023
1.32663	0.0032	0.00892	-0.00105	-0.00131	0.00223
1.32867	0.00388	0.00919	-0.00224	-0.00256	0.0038
1.33071	0.00235	0.00929	-0.00226	-0.00274	0.00142
1.33275	0.00075	0.00822	-0.00197	-0.00175	-0.00132
1.33479	0.0004	0.00771	-0.00164	-0.00299	0
1.33682	0.00083	0.00852	-0.00152	-0.00554	0.0011
1.33886	0.00182	0.01026	-0.00202	-0.00479	0.00183
1.3409	0.00149	0.01102	-0.00171	-0.00336	0.00262
1.34294	0.00127	0.01035	-0.00099	-0.00256	0.00105
1.34498	0.00245	0.01161	0.00094	-0.00225	0.00358
1.34702	0.00153	0.01093	-0.00037	-0.00039	0.00082
1.34906	0.00031	0.00979	0.00061	0.00023	0.00242
1.3511	8e-05	0.01002	0.00065	-0.00148	0.00495
1.35314	0.00053	0.0107	0	-0.00233	-0.00117
1.35518	0.00133	0.01053	-0.00073	0.00053	0.00505
1.35722	0.00191	0.01295	-0.00208	4e-05	0.00558
1.35926	0	0.01239	-0.00167	-0.00242	0.00622
1.3613	-0.00035	0.01246	-0.00255	-0.00236	0.0024
1.36333	0.00092	0.01331	-0.00359	-0.00202	0.0107
1.36538	0.00098	0.01333	-0.00162	-0.00062	0.00333
1.36741	-0.00303	0.01211	0.00212	-0.00015	-0.0014
1.36945	0.00065	0.01253	0.00266	-0.00155	0.00883
1.37149	0.00448	0.01333	-0.00095	-0.00294	0.00397
1.37353	0.00378	0.01346	0.00115	-0.00085	0.00273
1.37557	0.00088	0.01323	0.0005	0.00053	0.0037
1.37761	0.00121	0.01398	0.00262	0.00131	0.00875
1.37965	0.00078	0.01262	0.00166	0.00204	0.01403
1.38168	0.00088	0.01186	0.00161	0.00076	0.0134
1.38372	0.00293	0.01344	0.00303	0.00012	0.01243
1.38576	0.00528	0.01472	0.00229	-5e-05	0.01542
1.3878	0.0066	0.01488	0.00242	0	0.01693
1.38984	0.00648	0.01535	0.00483	0.00111	0.01762
1.39188	0.00606	0.0153	0.00668	0.00275	0.01905
1.39392	0.00635	0.01562	0.00623	0.00229	0.01712
1.39596	0.00708	0.01673	0.00466	0.00198	0.01252
1.398	0.00769	0.01593	0.00388	0.0042	0.0121
1.40004	0.0076	0.01471	0.00502	0.00575	0.0175
1.40208	0.00723	0.01478	0.00721	0.00658	0.02485
1.40412	0.00756	0.01479	0.00879	0.00682	0.02845
1.40616	0.00782	0.01572	0.00984	0.00607	0.02675
1.4082	0.00878	0.01793	0.01051	0.00612	0.02487
1.41024	0.00894	0.01869	0.01129	0.00712	0.02058
1.41228	0.00839	0.01885	0.01267	0.00992	0.01887
1.41432	0.00905	0.01868	0.01194	0.01235	0.02273
1.41636	0.00814	0.01783	0.0095	0.01142	0.02665
1.4184	0.00688	0.01823	0.00893	0.01015	0.02978
1.42044	0.0088	0.01996	0.00991	0.01084	0.02922
1.42248	0.01	0.02068	0.01143	0.01108	0.02918
1.42452	0.01053	0.02083	0.01288	0.00965	0.02843
1.42656	0.01266	0.02237	0.01385	0.00956	0.01908
1.42859	0.0123	0.02323	0.01618	0.01214	0.02312
1.43063	0.01111	0.02383	0.01681	0.01521	0.0353
1.43267	0.01012	0.02481	0.01668	0.01494	0.03858
1.43471	0.01172	0.02674	0.0165	0.01242	0.02863
1.43675	0.01258	0.02828	0.01538	0.01325	0.03072
1.43879	0.01404	0.03103	0.01526	0.01204	0.03957
1.44083	0.01458	0.03477	0.01729	0.01548	0.03842
1.44287	0.01446	0.0378	0.02063	0.01729	0.0378
1.44491	0.01494	0.03753	0.02324	0.01778	0.04105
1.44695	0.01617	0.04128	0.02255	0.01762	0.04368
1.44899	0.01535	0.04371	0.02018	0.01919	0.03215
1.45103	0.01442	0.04284	0.01783	0.02097	0.0441
1.45307	0.01618	0.04144	0.01927	0.02048	0.04065
1.45511	0.01997	0.04422	0.0242	0.01898	0.04563
1.45715	0.02273	0.04313	0.02748	0.01728	0.04052
1.45919	0.02019	0.04576	0.02682	0.01877	0.04927
1.46123	0.0203	0.04584	0.0277	0.02123	0.04763
1.46327	0.02085	0.04377	0.03003	0.02553	0.04375
1.46531	0.02246	0.04488	0.03342	0.02444	0.05275
1.46735	0.02086	0.04574	0.0304	0.02232	0.05208
1.46939	0.02284	0.04603	0.03099	0.02539	0.0532
1.47143	0.02285	0.04608	0.02868	0.02529	0.0566
1.47347	0.02412	0.0451	0.02953	0.02499	0.05235
1.4755	0.02514	0.04559	0.03407	0.02733	0.04953
1.47754	0.02709	0.04551	0.03524	0.02824	0.05558
1.47958	0.024	0.04327	0.03577	0.02844	0.0564
1.48162	0.0225	0.04024	0.03312	0.03183	0.05792
1.48366	0.02428	0.03815	0.03554	0.03219	0.05572
1.4857	0.02643	0.0369	0.03485	0.03207	0.05658
1.48773	0.02794	0.03433	0.0356	0.03215	0.05488
1.48978	0.02986	0.03176	0.03847	0.03353	0.06265
1.49181	0.03218	0.03058	0.04243	0.03493	0.06718
1.49385	0.03417	0.03066	0.04447	0.03691	0.06058
1.49589	0.03398	0.0297	0.04398	0.03805	0.05445
1.49793	0.03309	0.02819	0.04481	0.03715	0.05672
1.49997	0.03293	0.02623	0.0462	0.03539	0.0657
1.50201	0.03413	0.02519	0.04591	0.0358	0.07113
1.50405	0.0358	0.02487	0.04833	0.03965	0.06703
1.50609	0.03645	0.02394	0.05164	0.0432	0.0628
1.50813	0.03681	0.02296	0.05167	0.04188	0.06088
1.51017	0.03717	0.02318	0.05032	0.04053	0.06303
1.51221	0.03717	0.02483	0.04925	0.04275	0.0735
1.51425	0.03779	0.02483	0.04922	0.04369	0.08055
1.51629	0.03932	0.02303	0.05161	0.04406	0.08052
1.51833	0.04183	0.02277	0.05465	0.04475	0.08178
1.52036	0.04417	0.02237	0.05557	0.04514	0.08218
1.5224	0.04483	0.02113	0.05576	0.04694	0.07952
1.52444	0.04508	0.02106	0.05728	0.04798	0.07945
1.52648	0.04513	0.02185	0.05918	0.04975	0.08378
1.52852	0.04503	0.02262	0.05922	0.05068	0.08985
1.53056	0.04641	0.0225	0.05815	0.04862	0.09213
1.5326	0.05017	0.02271	0.0592	0.04842	0.09163
1.53464	0.0528	0.02312	0.06134	0.05343	0.09115
1.53668	0.05154	0.02264	0.06345	0.05696	0.09067
1.53872	0.04998	0.02188	0.0639	0.05701	0.09395
1.54076	0.04988	0.02235	0.06483	0.05661	0.09612
1.5428	0.04987	0.02305	0.06575	0.05693	0.09798
1.54484	0.05258	0.02313	0.06473	0.05863	0.0969
1.54688	0.05426	0.02308	0.06553	0.05856	0.09693
1.54892	0.05528	0.02283	0.06676	0.05906	0.0957
1.55096	0.0581	0.02274	0.06614	0.06149	0.09498
1.553	0.06058	0.02198	0.06698	0.06288	0.09937
1.55504	0.06189	0.02162	0.06847	0.06367	0.10252
1.55708	0.05978	0.02216	0.07063	0.06453	0.10465
1.55912	0.05894	0.02213	0.07349	0.06711	0.10473
1.56116	0.0619	0.02159	0.07421	0.0677	0.10683
1.5632	0.06642	0.02098	0.07339	0.06636	0.10757
1.56524	0.0645	0.02207	0.0731	0.0652	0.10557
1.56727	0.06043	0.02287	0.07569	0.06402	0.10515
1.56931	0.06383	0.02213	0.08042	0.06608	0.10652
1.57135	0.06858	0.02139	0.08411	0.07025	0.10832
1.57339	0.06972	0.02099	0.08269	0.0716	0.1081
1.57543	0.06991	0.02213	0.08004	0.07055	0.10705
1.57747	0.07028	0.02228	0.07942	0.06948	0.11397
1.57951	0.06856	0.0213	0.07771	0.06938	0.1186
1.58155	0.0692	0.02127	0.07753	0.07097	0.1165
1.58359	0.07013	0.0212	0.08059	0.07278	0.11898
1.58563	0.06928	0.02223	0.08208	0.07352	0.11975
1.58767	0.07053	0.02415	0.07996	0.07407	0.12045
1.58971	0.07253	0.02409	0.07896	0.07482	0.1203
1.59175	0.07388	0.02288	0.08013	0.07463	0.11552
1.59379	0.07573	0.02137	0.08149	0.07368	0.11402
1.59583	0.07705	0.02058	0.08292	0.07227	0.1125
1.59787	0.07705	0.0215	0.08328	0.07437	0.10928
1.59991	0.07681	0.02118	0.08378	0.07742	0.11052
1.60195	0.0762	0.01994	0.08461	0.07848	0.11727
1.60399	0.07612	0.02022	0.0839	0.07838	0.12222
1.60603	0.07736	0.02093	0.08487	0.07723	0.12198
1.60807	0.07855	0.02155	0.08673	0.07626	0.12302
1.61011	0.07975	0.02175	0.08609	0.07468	0.12243
1.61213	0.08064	0.02045	0.08382	0.07357	0.11847
1.61417	0.08125	0.01897	0.08258	0.07399	0.1169
1.61621	0.0814	0.01913	0.08335	0.07527	0.1181
1.61825	0.08004	0.02069	0.08473	0.0766	0.11952
1.62029	0.07691	0.02198	0.0856	0.07742	0.1219
1.62233	0.0747	0.02107	0.08662	0.0767	0.12152
1.62437	0.07579	0.0202	0.08771	0.07604	0.11675
1.62641	0.0786	0.02068	0.0881	0.07663	0.11537
1.62845	0.08064	0.02145	0.08765	0.07617	0.11825
1.63049	0.08265	0.021	0.08585	0.07408	0.11737
1.63253	0.08325	0.01972	0.08294	0.07347	0.11388
1.63457	0.08348	0.0198	0.08043	0.07384	0.11037
1.63661	0.08571	0.02006	0.07959	0.0745	0.1063
1.63865	0.08641	0.02047	0.08184	0.07543	0.10718
1.64069	0.08401	0.02167	0.08307	0.0744	0.10722
1.64273	0.08325	0.02163	0.08257	0.07338	0.10938
1.64477	0.08373	0.02062	0.08121	0.07428	0.11287
1.64681	0.08377	0.02093	0.08065	0.07662	0.11443
1.64885	0.08193	0.02168	0.08061	0.07637	0.11318
1.65089	0.08214	0.02208	0.077	0.07648	0.10637
1.65293	0.08515	0.02322	0.07752	0.07582	0.10737
1.65497	0.08743	0.02618	0.08048	0.0719	0.10677
1.65701	0.08636	0.02824	0.07966	0.07034	0.1051
1.65904	0.08548	0.03058	0.07734	0.06933	0.10872
1.66108	0.08487	0.03279	0.08013	0.0694	0.11117
1.66312	0.08313	0.03181	0.07696	0.0709	0.10363
1.66516	0.08228	0.03234	0.07844	0.06988	0.1003
1.6672	0.08282	0.03361	0.0778	0.06903	0.10013
1.66924	0.08434	0.03444	0.07784	0.06617	0.1005
1.67128	0.08478	0.03624	0.07538	0.06777	0.1003
1.67332	0.08437	0.03735	0.07623	0.06755	0.10072
1.67536	0.08514	0.03861	0.07583	0.06524	0.09465
1.6774	0.08712	0.04019	0.07328	0.06613	0.10282
1.67944	0.08729	0.04013	0.07553	0.06759	0.09992
1.68148	0.0843	0.0407	0.07338	0.06717	0.09432
1.68352	0.08105	0.04212	0.07264	0.06633	0.09947
1.68556	0.08018	0.04435	0.06936	0.06623	0.1026
1.6876	0.07882	0.04629	0.07155	0.06563	0.0964
1.68964	0.07968	0.04844	0.07252	0.06491	0.08773
1.69168	0.0814	0.04818	0.07181	0.06401	0.09657
1.69372	0.08063	0.04736	0.06986	0.06433	0.10137
1.69576	0.07683	0.04815	0.06926	0.06363	0.09862
1.6978	0.07521	0.0482	0.07063	0.06328	0.09543
1.69984	0.07612	0.04739	0.07036	0.06293	0.09165
1.70188	0.07775	0.04597	0.06846	0.06592	0.0938
1.70392	0.07987	0.04403	0.06839	0.06776	0.09467
1.70595	0.07949	0.04237	0.06904	0.06569	0.09153
1.70799	0.0792	0.04002	0.06842	0.0639	0.08803
1.71003	0.08089	0.03691	0.06685	0.0634	0.0867
1.71207	0.08195	0.03473	0.06648	0.0624	0.0858
1.71411	0.08223	0.03297	0.06608	0.06109	0.09028
1.71615	0.07772	0.0304	0.06387	0.06258	0.0893
1.71819	0.0759	0.02843	0.0642	0.06311	0.08468
1.72023	0.0755	0.02598	0.06603	0.06017	0.08252
1.72227	0.07577	0.02446	0.06652	0.05926	0.08273
1.72431	0.0756	0.02194	0.06564	0.05963	0.08423
1.72635	0.07632	0.02168	0.06286	0.05954	0.08673
1.72839	0.07373	0.02158	0.06268	0.0582	0.08567
1.73043	0.07937	0.0197	0.06626	0.05872	0.07955
1.73247	0.07696	0.01809	0.06697	0.05835	0.08148
1.73451	0.07844	0.01767	0.06347	0.05804	0.08707
1.73655	0.07762	0.01667	0.06379	0.05864	0.09098
1.73858	0.07737	0.01594	0.06179	0.05839	0.08852
1.74062	0.0744	0.01568	0.06412	0.0575	0.08378
1.74266	0.07628	0.01774	0.05993	0.05588	0.08605
1.7447	0.07428	0.01574	0.06044	0.0551	0.08702
1.74674	0.07114	0.01435	0.06233	0.05693	0.0872
1.74878	0.07297	0.01425	0.06242	0.05638	0.08888
1.75081	0.07589	0.01409	0.06178	0.05953	0.08838
1.75285	0.0751	0.0126	0.06239	0.0606	0.08033
1.75489	0.07269	0.01216	0.06201	0.05682	0.08162
1.75693	0.07396	0.01254	0.06225	0.05736	0.08952
1.75897	0.07503	0.01307	0.05923	0.05674	0.09257
1.76101	0.07423	0.01331	0.0597	0.05576	0.08693
1.76305	0.07269	0.01251	0.06394	0.05891	0.08627
1.76509	0.07206	0.01172	0.06228	0.06044	0.09002
1.76713	0.07278	0.01154	0.05889	0.0574	0.08792
1.76917	0.07193	0.01198	0.05674	0.05439	0.07872
1.77121	0.07127	0.01146	0.05753	0.05536	0.07293
1.77325	0.07143	0.01128	0.05975	0.056	0.07838
1.77529	0.07119	0.01143	0.06197	0.05517	0.08068
1.77733	0.07098	0.01085	0.06336	0.05625	0.08058
1.77937	0.07218	0.01029	0.06344	0.05613	0.08388
1.78141	0.07341	0.00942	0.06188	0.05507	0.08585
1.78345	0.07272	0.00823	0.06113	0.05583	0.0883
1.78549	0.07211	0.00814	0.06228	0.05542	0.08852
1.78753	0.07238	0.00798	0.06144	0.05518	0.08368
1.78957	0.07251	0.00749	0.06019	0.05634	0.08093
1.79161	0.07192	0.00728	0.06207	0.05476	0.08353
1.79365	0.07129	0.0063	0.06292	0.05451	0.08722
1.79569	0.07202	0.00637	0.0588	0.05475	0.08817
1.79772	0.07203	0.00684	0.05766	0.05473	0.08488
1.79976	0.07213	0.00572	0.06057	0.05391	0.08372
1.8018	0.07171	0.00665	0.05993	0.05507	0.08628
1.80384	0.07054	0.00642	0.06109	0.05898	0.08835
1.80588	0.06988	0.00592	0.06178	0.06033	0.09153
1.80792	0.0703	0.00517	0.06116	0.06403	0.09568
1.80996	0.06968	0.00541	0.05998	0.06069	0.09313
1.812	0.07095	0.00614	0.05989	0.05838	0.08557
1.81404	0.06829	0.0045	0.0578	0.05845	0.09017
1.81608	0.06548	0.00451	0.05832	0.05807	0.08767
1.81812	0.06813	0.00522	0.06037	0.05888	0.09155
1.82016	0.0688	0.00545	0.05987	0.06068	0.09457
1.8222	0.06825	0.00481	0.06096	0.05764	0.0981
1.82424	0.06628	0.00498	0.06111	0.05618	0.09403
1.82628	0.06392	0.00349	0.06093	0.05648	0.09112
1.82832	0.06478	0.00263	0.06012	0.05774	0.09413
1.83036	0.06693	0.00281	0.05895	0.05802	0.09753
1.8324	0.06718	0.00413	0.05879	0.05933	0.09477
1.83444	0.06719	0.00413	0.06186	0.05933	0.10028
1.83648	0.06638	0.00296	0.06339	0.05964	0.10222
1.83852	0.06598	0.00252	0.06283	0.05911	0.09773
1.84056	0.06627	0.00202	0.06252	0.05877	0.09233
1.8426	0.06443	0.00223	0.06153	0.06061	0.09032
1.84463	0.06373	0.00312	0.06053	0.06153	0.09403
1.84667	0.06398	0.00263	0.06055	0.06126	0.1006
1.84871	0.06288	0.00262	0.06088	0.06095	0.09977
1.85075	0.06102	0.00323	0.06278	0.05954	0.09705
1.85279	0.06131	0.00237	0.06599	0.05803	0.1017
1.85483	0.06424	0.00227	0.06757	0.05723	0.09983
1.85687	0.06466	0.00159	0.06528	0.05702	0.0947
1.85891	0.06536	0.00143	0.06112	0.05683	0.10225
1.86095	0.06306	0.00169	0.06061	0.05788	0.1015
1.86298	0.06317	0.00218	0.06093	0.05884	0.10007
1.86502	0.06341	0.00098	0.05969	0.05875	0.0979
1.86706	0.06453	0.00037	0.05968	0.05713	0.10058
1.8691	0.06153	0.00033	0.05438	0.06192	0.10193
1.87114	0.06102	0.00183	0.05615	0.05966	0.10483
1.87318	0.06094	0.00202	0.05948	0.05884	0.1108
1.87522	0.06075	0.0017	0.05971	0.05943	0.09837
1.87726	0.06166	0.00107	0.06127	0.05751	0.10218
1.8793	0.06058	0.00053	0.06032	0.05768	0.10818
1.88134	0.06063	0.00012	0.05668	0.05986	0.10195
1.88338	0.0606	0	0.05768	0.06124	0.09878
1.88542	0.05882	0.00066	0.05955	0.0587	0.10133
1.88746	0.0584	0.00085	0.06085	0.05638	0.10303
1.88949	0.05954	0.00046	0.05793	0.05667	0.09812
1.89153	0.05891	0.00071	0.05502	0.05665	0.0982
1.89357	0.05618	0.00091	0.05573	0.05602	0.10417
1.89561	0.05468	0.00105	0.05596	0.05557	0.10345
1.89765	0.05558	0.001	0.05498	0.05544	0.10273
1.89969	0.05504	0.0004	0.05325	0.05589	0.10383
1.90173	0.055	0.00032	0.05207	0.05507	0.10108
1.90377	0.05428	0.00028	0.05183	0.05413	0.09927
1.90581	0.05538	0.00072	0.04893	0.05216	0.09563
1.90785	0.05626	-0.00038	0.04931	0.04994	0.08988
1.90989	0.05397	0.00013	0.05187	0.05018	0.09477
1.91193	0.05281	0.0013	0.04983	0.05173	0.10293
1.91397	0.04922	0.00133	0.04854	0.0513	0.09918
1.91601	0.04942	0.00134	0.04879	0.04925	0.09795
1.91805	0.04968	0.00209	0.0483	0.05024	0.09525
1.92009	0.05121	0.00107	0.04645	0.04455	0.08508
1.92213	0.04998	0.00211	0.04665	0.04734	0.08158
1.92417	0.04946	0.00147	0.04567	0.04587	0.0923
1.92621	0.04665	0.00068	0.04445	0.04302	0.08325
1.92825	0.04589	0.00042	0.04647	0.04152	0.07707
1.93029	0.04672	0.00021	0.04596	0.04156	0.0799
1.93233	0.04726	-0.00042	0.04364	0.04082	0.08065
1.93437	0.04578	-0.00096	0.04072	0.04145	0.07425
1.9364	0.04337	-0.00051	0.04044	0.04178	0.07328
1.93844	0.04189	0.00075	0.04128	0.04158	0.07742
1.94048	0.04256	0.00096	0.04255	0.04106	0.07837
1.94252	0.04425	0.00096	0.04099	0.03963	0.071
1.94456	0.04286	0.00107	0.03939	0.03807	0.0638
1.9466	0.04236	0.00035	0.03963	0.03588	0.0623
1.94864	0.04288	-0.00065	0.03823	0.03505	0.06203
1.95068	0.04043	-0.00016	0.03743	0.03504	0.06572
1.95272	0.03825	5e-05	0.03289	0.03539	0.06225
1.95476	0.03882	0.00064	0.03337	0.03583	0.06027
1.9568	0.03918	0.00179	0.03398	0.03653	0.06158
1.95884	0.04075	0.00093	0.03023	0.03527	0.05505
1.96088	0.03967	0.00077	0.03028	0.03288	0.0643
1.96292	0.03887	-0.00033	0.03185	0.03194	0.05623
1.96496	0.03651	0.0008	0.03278	0.03178	0.05612
1.967	0.03663	0.0023	0.02951	0.03094	0.0519
1.96904	0.03591	0.00261	0.02869	0.0302	0.04905
1.97108	0.03416	0.00104	0.02764	0.03049	0.04722
1.97312	0.03352	-0.0002	0.02597	0.02928	0.04622
1.97516	0.03339	0.00039	0.0262	0.02709	0.04242
1.9772	0.03349	0.00226	0.02669	0.02458	0.04118
1.97924	0.03402	0.00183	0.0261	0.02358	0.04217
1.98127	0.03306	-8e-05	0.02508	0.02311	0.04237
1.98331	0.03003	-0.0005	0.02408	0.0223	0.03945
1.98535	0.02751	0.0001	0.0243	0.02074	0.04022
1.98738	0.02996	0.00129	0.02495	0.02054	0.03902
1.98942	0.02975	0.00119	0.02477	0.02049	0.03247
1.99146	0.02842	2e-05	0.02367	0.01943	0.03193
1.9935	0.02728	0.0016	0.02462	0.02256	0.02828
1.99554	0.02618	0.00159	0.02087	0.02063	0.0336
1.99758	0.02615	0.00217	0.02412	0.02155	0.02772
1.99962	0.02577	0.00093	0.02113	0.02006	0.03493
2.00166	0.02554	0.00084	0.0175	0.01777	0.03128
2.0037	0.0234	0.00093	0.01715	0.01715	0.03163
2.00574	0.02266	0.00141	0.01673	0.01833	0.031
2.00778	0.02116	0.00186	0.01821	0.01917	0.02993
2.00982	0.02025	0.00214	0.01798	0.01846	0.02665
2.01186	0.02055	0.00225	0.01606	0.0166	0.02368
2.0139	0.01958	0.00215	0.01453	0.01681	0.0203
2.01594	0.01918	0.00141	0.01304	0.01798	0.0197
2.01798	0.01885	0.00189	0.01205	0.01676	0.0223
2.02002	0.01904	0.00191	0.01317	0.01403	0.02405
2.02206	0.0198	0.00098	0.01535	0.01391	0.02377
2.0241	0.01908	0.00089	0.01575	0.01251	0.0152
2.02614	0.0205	0.00177	0.01358	0.01068	0.01432
2.02817	0.02065	0.00178	0.01202	0.01227	0.01398
2.03021	0.01923	0.00129	0.0118	0.01318	0.02403
2.03225	0.01693	0.00113	0.01194	0.01031	0.01985
2.03429	0.01713	0.00191	0.01256	0.01028	0.02255
2.03633	0.01659	0.00078	0.012	0.01075	0.0177
2.03837	0.01698	-7e-05	0.01118	0.00948	0.01322
2.04041	0.0165	0.0008	0.01083	0.00973	0.01165
2.04245	0.01596	0.00147	0.01013	0.00954	0.01725
2.04449	0.01689	0.00111	0.00862	0.00978	0.01635
2.04653	0.01716	0.00049	0.00758	0.01017	0.02147
2.04857	0.01564	0.00074	0.0072	0.00922	0.01498
2.05061	0.01419	0.00189	0.00705	0.00742	0.01315
2.05265	0.01308	0.00212	0.00869	0.00677	0.01458
2.05469	0.01219	0.00151	0.01025	0.00815	0.01502

## Sheet: Fig.2e
Q_xy	Intensity, BBL	Intensity, PEI_lin	Intensity, 5% PEI_lin	Intensity, 20% PEI_lin	Intensity, 50% PEI_lin
(Å^-1)	(a.u.)	(a.u.)	(a.u.)	(a.u.)	(a.u.)
0.2172	0.56409	0.04513	0.65791	0.60963	0.20067
0.21924	0.5481	0.04797	0.63957	0.58577	0.19477
0.22128	0.54121	0.04904	0.60916	0.55457	0.18361
0.22332	0.5263	0.04842	0.57164	0.49968	0.16708
0.22536	0.50452	0.04508	0.52061	0.48407	0.15687
0.2274	0.46802	0.03991	0.50456	0.46498	0.15205
0.22944	0.4315	0.03625	0.49342	0.44377	0.15137
0.23147	0.41994	0.03825	0.48231	0.42725	0.14794
0.23351	0.40793	0.03958	0.47064	0.41951	0.14138
0.23555	0.39619	0.03755	0.45715	0.40367	0.14192
0.23759	0.39249	0.03388	0.43417	0.38227	0.14203
0.23963	0.38516	0.03189	0.41874	0.36893	0.1312
0.24167	0.37643	0.03058	0.4083	0.37263	0.11784
0.2437	0.36108	0.02943	0.40338	0.37034	0.11842
0.24575	0.33388	0.03015	0.38601	0.3482	0.13153
0.24778	0.32096	0.03153	0.3794	0.32053	0.11856
0.24983	0.32133	0.02564	0.36552	0.31988	0.11313
0.25186	0.31165	0.02612	0.35808	0.31588	0.10669
0.2539	0.31228	0.02863	0.35391	0.29774	0.10774
0.25594	0.30367	0.03183	0.34172	0.28997	0.10702
0.25798	0.2994	0.0317	0.32655	0.28231	0.09977
0.26002	0.29275	0.02944	0.30931	0.27502	0.09123
0.26206	0.28252	0.02553	0.30413	0.27228	0.08863
0.2641	0.26508	0.02327	0.30558	0.27466	0.08948
0.26614	0.25908	0.02361	0.30233	0.27057	0.08633
0.26818	0.25748	0.02563	0.29561	0.25673	0.08452
0.27022	0.24433	0.02634	0.28768	0.25236	0.07502
0.27226	0.23919	0.02038	0.28055	0.24693	0.06852
0.2743	0.23998	0.01797	0.2739	0.23727	0.06609
0.27633	0.23481	0.02089	0.25789	0.23282	0.06815
0.27837	0.22772	0.02012	0.25758	0.22997	0.06903
0.28041	0.22062	0.01801	0.25703	0.2212	0.06297
0.28245	0.21217	0.01867	0.24818	0.21094	0.05416
0.28449	0.20779	0.02028	0.23964	0.20554	0.05147
0.28653	0.20628	0.02098	0.23269	0.20387	0.05536
0.28857	0.20388	0.02131	0.22603	0.19982	0.05793
0.29061	0.20113	0.02086	0.21873	0.19961	0.05177
0.29265	0.20129	0.01801	0.21396	0.17877	0.05702
0.29469	0.19024	0.01238	0.2084	0.17071	0.0611
0.29673	0.19019	0.01486	0.18982	0.16248	0.06808
0.29877	0.18729	0.0209	0.1907	0.15954	0.05333
0.30081	0.17906	0.01977	0.18905	0.16027	0.05189
0.30285	0.17063	0.01635	0.17962	0.15881	0.04994
0.30489	0.1646	0.01558	0.17699	0.15516	0.04383
0.30693	0.16443	0.01669	0.18096	0.14926	0.04493
0.30897	0.16393	0.01627	0.18924	0.14771	0.04548
0.31101	0.15673	0.01455	0.18095	0.14708	0.04677
0.31305	0.15304	0.01624	0.16421	0.14628	0.04672
0.31509	0.1526	0.01423	0.16052	0.14391	0.04323
0.31713	0.14507	0.01043	0.1662	0.13667	0.04123
0.31917	0.13392	0.01178	0.16735	0.1269	0.03983
0.32121	0.13239	0.01248	0.16583	0.13008	0.03752
0.32324	0.14176	0.01236	0.16155	0.14071	0.03475
0.32528	0.14398	0.01308	0.15649	0.14706	0.03108
0.32732	0.13398	0.01222	0.15228	0.14511	0.02778
0.32936	0.13226	0.00929	0.1441	0.13097	0.02791
0.3314	0.13957	0.00927	0.14207	0.1151	0.02973
0.33344	0.13383	0.01404	0.14683	0.11557	0.02864
0.33548	0.12902	0.00999	0.13764	0.11948	0.0297
0.33752	0.12542	0.00971	0.12941	0.11748	0.03199
0.33956	0.12295	0.00943	0.12476	0.11238	0.03012
0.3416	0.12153	0.00983	0.12556	0.10551	0.0255
0.34364	0.11794	0.01051	0.12773	0.10213	0.0228
0.34568	0.11368	0.00772	0.12811	0.10028	0.02162
0.34772	0.11068	0.005	0.12809	0.10006	0.01811
0.34976	0.11105	0.00621	0.12141	0.09816	0.01731
0.3518	0.11106	0.00775	0.10898	0.09352	0.02177
0.35384	0.10484	0.00689	0.10505	0.08813	0.02054
0.35588	0.10099	0.0036	0.10658	0.08122	0.02034
0.35792	0.10018	0.00879	0.10657	0.09057	0.0267
0.35996	0.09517	0.00494	0.11231	0.07975	0.02165
0.362	0.09171	0.00528	0.10963	0.07763	0.01476
0.36404	0.09457	0.00581	0.09738	0.07652	0.01592
0.36608	0.09102	0.00439	0.09314	0.073	0.0166
0.3681	0.08661	0.00307	0.09352	0.07232	0.01633
0.37015	0.08592	0.00322	0.0901	0.07113	0.01811
0.37218	0.08675	0.00385	0.08663	0.06967	0.02113
0.37423	0.08677	0.00348	0.08638	0.07146	0.01968
0.37626	0.08648	0.00214	0.08781	0.07404	0.016
0.3783	0.0846	-0.00053	0.08979	0.06792	0.01967
0.38034	0.07783	-0.00011	0.09377	0.06232	0.01744
0.38238	0.07487	0.00131	0.08102	0.06381	0.01173
0.38442	0.08083	0.00342	0.07054	0.06884	0.01042
0.38646	0.07105	0.00148	0.07156	0.06203	0.01047
0.3885	0.06795	0.00248	0.07473	0.05461	0.01611
0.39054	0.06745	-0.00098	0.07685	0.05712	0.01988
0.39258	0.06901	-0.00133	0.06958	0.06212	0.01778
0.39462	0.06433	-0.00135	0.06343	0.06196	0.01403
0.39666	0.05923	-0.00145	0.06556	0.06049	0.01153
0.3987	0.06066	0.00082	0.06429	0.0604	0.0123
0.40074	0.06761	0.00132	0.06113	0.05617	0.01668
0.40278	0.0643	0	0.06089	0.05275	0.01484
0.40482	0.05506	0.00054	0.05917	0.05199	0.00821
0.40686	0.05286	0.00219	0.05598	0.04168	0.00973
0.4089	0.05691	0.00137	0.05763	0.03218	0.00571
0.41094	0.05634	0.00318	0.05019	0.03355	0.00464
0.41298	0.05905	0.00073	0.04722	0.03337	0.00648
0.41501	0.05323	-0.00447	0.0567	0.03108	0.00621
0.41705	0.04349	-0.0071	0.06099	0.03117	0.00563
0.41909	0.04613	-0.00747	0.05061	0.03278	0.00608
0.42113	0.04477	-0.00633	0.04269	0.03877	0.00443
0.42317	0.04568	-0.00441	0.04315	0.03709	0.00786
0.42521	0.0495	-0.00101	0.04153	0.03703	0.00642
0.42725	0.05069	0.00035	0.03887	0.03643	0.00716
0.42929	0.04645	-0.00128	0.03554	0.0358	0.01056
0.43133	0.04119	-0.00433	0.03462	0.03642	0.0129
0.43337	0.03623	-0.00297	0.03563	0.03438	0.01414
0.43541	0.02977	-0.0008	0.03202	0.03188	0.01197
0.43745	0.03049	0.00168	0.02718	0.03253	0.00603
0.43949	0.03718	0.00122	0.02525	0.03338	0.00371
0.44153	0.04203	-0.00195	0.02899	0.02491	0.00782
0.44357	0.04153	-0.00263	0.02943	0.02151	0.00434
0.44561	0.03713	-0.00272	0.02495	0.02861	0.00238
0.44765	0.03098	-0.00183	0.02409	0.0308	-0.0033
0.44969	0.03013	-0.00192	0.01807	0.02461	-0.00205
0.45173	0.0244	-0.00257	0.021	0.02252	-0.00291
0.45377	0.02351	-0.0038	0.02647	0.02045	-0.00224
0.45581	0.0249	-0.00315	0.02765	0.02028	0.0013
0.45785	0.02312	-0.00071	0.02781	0.02005	0.00012
0.45989	0.01921	-0.00156	0.0262	0.01943	-0.00246
0.46192	0.01886	-0.00114	0.02171	0.02159	-0.00015
0.46396	0.02198	0.00149	0.01766	0.02455	0.00189
0.466	0.02506	0.0005	0.01573	0.0229	0.00456
0.46804	0.02218	-0.00169	0.01313	0.01972	0.00641
0.47008	0.02878	-0.00156	0.01286	0.02973	0.00389
0.47212	0.02603	-0.00595	0.01198	0.02173	0.00973
0.47416	0.04063	0.00287	0.00214	0.0087	0.00757
0.4762	0.02439	0.00196	0.01179	0.00947	0.01652
0.47824	0.01798	0.00113	0.01096	0.01017	0.01398
0.48028	0.02088	0.00049	0.01015	0.00608	0.01002
0.48232	0.02068	0.00048	0.01915	0.00785	0.00868
0.48436	0.01949	-0.00057	0.02027	0.00961	0.00627
0.4864	0.01553	-0.00148	0.01247	0.00883	-0.00077
0.48844	0.01171	-0.00078	0.00501	0.01309	-0.00364
0.49048	0.01355	-0.00187	0.00039	0.00475	-0.00274
0.49251	0.01258	-0.0042	0.00154	-9e-05	-0.00188
0.49456	0.00809	-0.00318	0.00462	0.01297	-0.00316
0.49659	0.01222	-0.00023	0.00563	0.01329	-0.00199
0.49864	0.00856	-0.00039	-0.00052	0.01185	0
0.50067	0.00798	-0.00159	0.00401	0.01196	0.0053
0.50271	0.00728	-0.00153	0.00254	0.00408	0.00624
0.50475	0.00391	-0.00388	0.00138	0	0.00217
0.50678	0.00465	-0.00451	-0.00053	0.00893	4e-05
0.50882	0.00858	-0.00386	-0.00101	0.01317	-0.00082
0.51086	0.0109	-0.00276	0	0.00748	-0.00212
0.5129	0.01143	0.00056	-0.00252	0.00865	0.00192
0.51494	0.01168	0.00063	-0.00522	0.009	0.00215
0.51698	0.00673	-0.00075	-0.00462	0.00812	0.00228
0.51902	0.00826	-0.00263	-0.0066	0.01354	-0.00352
0.52106	0.01226	-0.00507	-0.00412	0.01436	-0.00333
0.5231	0.00713	-0.00487	-0.00098	0.01165	0.00058
0.52514	0.00036	-0.00297	0.00042	0.01331	0.00263
0.52718	-0.00052	-0.00265	-0.00086	0.01652	0.00171
0.52922	-0.00038	-0.00182	-0.00377	0.01667	-0.0032
0.53126	0.00188	0.00016	-0.00338	0.01472	-0.01093
0.5333	0.00266	0.00132	-0.00187	0.01604	-0.00993
0.53534	0	0.00164	-0.00032	0.02492	-0.00168
0.53738	0.00297	0.00116	0.0068	0.02349	-0.00652
0.53942	0.00826	0.00201	-0.00155	0.03192	0.00262
0.54146	0.00802	-0.00069	-0.00652	0.01735	-0.00237
0.5435	-0.00522	2e-05	0.00129	0.00655	0.00259
0.54554	-0.00153	0.00037	-0.00194	0.00736	0.00301
0.54758	0.00598	-0.00396	-0.00922	0.01316	0.00643
0.54962	0.00543	-0.00401	-0.00448	0.0133	0.00605
0.55166	0.00548	-0.0024	0.00313	0.01059	0.00173
0.55369	0.00298	-0.0041	0.00759	0.00782	0.00352
0.55573	-0.00423	-0.00665	0.01054	0.00987	0.00987
0.55777	-0.00865	-0.0066	0.00631	0.01143	0.00883
0.55981	-0.00362	-0.00573	0.00091	0.00736	0.00187
0.56185	0.00471	-0.00522	0.00583	0.00493	0.00229
0.56389	0.00485	-0.0021	0.01104	0.01074	0.00505
0.56593	0.00113	-0.00622	0.00426	0.01496	0.00194
0.56797	0.00734	-0.00708	0.00537	0.00922	0.00506
0.57001	0.00171	-0.00889	-0.00132	0.02489	0.00835
0.57205	0.00042	-0.00573	0.00262	0.03074	-0.00076
0.57409	0.01066	-0.00741	0.00537	0.02968	-0.0017
0.57613	0.01412	-0.00687	0.00553	0.02557	0.00333
0.57817	0.00646	-0.00546	0.00677	0.01674	0.00553
0.58021	0.00256	-0.00291	0.00805	0.01199	0.00725
0.58225	0.00228	-0.00167	0.00826	0.013	0.00481
0.58429	0.00175	-0.00397	0.00505	0.01982	0.00372
0.58633	0.00391	-0.00639	0.00506	0.02343	0.00145
0.58837	0.00636	-0.00541	0.0064	0.02135	-0.00169
0.59041	0.00844	-0.00163	0.00863	0.02087	0.00225
0.59245	0.00608	-6e-05	0.01294	0.01781	0.00466
0.59449	-0.00066	-0.00277	0.01708	0.01375	0.00234
0.59653	-0.00075	-0.00252	0.01836	0.01756	0.00459
0.59857	-0.00024	-0.00081	0.01012	0.02173	0.00829
0.6006	0.00016	-1e-05	0.0072	0.02392	0.0069
0.60264	0.00198	-0.00046	0.00975	0.02269	0.00768
0.60468	0.00014	-0.00207	0.01323	0.02252	0.01093
0.60672	-0.00173	-0.00181	0.00849	0.02508	0.00627
0.60876	0.00613	-0.00023	0.00192	0.02349	0.00307
0.6108	0.01025	-0.00023	0.00555	0.02353	0.0065
0.61284	0.00208	-0.00083	0.007	0.03271	0.01415
0.61488	0.00132	-0.00523	0.01538	0.02695	0.01342
0.61691	0.00069	0.00069	0.02305	0.0256	0.00779
0.61896	-0.00146	0	0.0206	0.02894	0.00712
0.62099	-0.00063	-0.00251	0.01997	0.02992	0.00994
0.62304	0.00528	-0.00278	0.02108	0.03006	0.01147
0.62507	0.00864	-0.00245	0.02064	0.03392	0.01134
0.62711	0.00622	-0.00397	0.02013	0.03853	0.01197
0.62915	0.00501	-0.00716	0.02313	0.03969	0.01231
0.63119	0.00639	-0.0084	0.0257	0.0385	0.00643
0.63323	0.00482	-0.00586	0.02374	0.04035	0.00309
0.63527	-0.00393	-0.00187	0.03805	0.03638	0.01316
0.63731	0.00778	0.00431	0.03953	0.04117	0.01998
0.63935	0.00923	-0.00156	0.02883	0.04768	0.0164
0.64139	0.00574	-0.00075	0.03871	0.06073	0.01319
0.64343	0.01761	-0.00101	0.04324	0.04861	0.01584
0.64546	0.015	-0.00044	0.04633	0.04559	0.01836
0.6475	0.01217	-0.00324	0.0463	0.04554	0.01986
0.64954	0.00598	-0.00505	0.04569	0.04938	0.02171
0.65158	-0.00141	-0.00518	0.04623	0.05518	0.02758
0.65362	-0.00167	-0.0062	0.04587	0.05298	0.03429
0.65566	0.00471	-0.00727	0.04253	0.04562	0.0334
0.6577	0.00907	-0.00583	0.03919	0.04129	0.03253
0.65974	0.01156	-0.00251	0.04442	0.03785	0.02793
0.66178	0.0143	-0.00093	0.05206	0.03792	0.02329
0.66382	0.01356	-0.00559	0.04885	0.04534	0.02834
0.66586	0.02068	-0.00552	0.05003	0.05364	0.03096
0.6679	0.01555	-0.00612	0.04555	0.05484	0.03212
0.66994	0.01713	-0.00177	0.04767	0.04728	0.0363
0.67198	0.01821	-0.00187	0.06196	0.05099	0.04186
0.67402	0.00138	-0.0032	0.06794	0.05728	0.04321
0.67606	0.00087	-0.00207	0.06069	0.05996	0.04191
0.6781	0.01035	-0.00093	0.05506	0.0641	0.04053
0.68014	0.0148	-0.00243	0.05789	0.07023	0.04526
0.68218	0.01428	-0.00435	0.06578	0.07518	0.04278
0.68422	0.00743	-0.00477	0.07084	0.07189	0.03933
0.68626	0.01218	-0.0009	0.06605	0.08083	0.04124
0.6883	0.01358	-0.0025	0.06542	0.07978	0.03712
0.69034	0.01112	-0.00527	0.06672	0.0708	0.03551
0.69237	0.00923	-0.00447	0.06406	0.07468	0.04013
0.69441	0.01394	-0.00221	0.06349	0.08258	0.04428
0.69645	0.02048	0.0001	0.06731	0.08568	0.04486
0.69849	0.0184	-0.00041	0.06828	0.08243	0.04849
0.70053	0.01558	-0.00345	0.07372	0.07542	0.05442
0.70257	0.01391	-0.00543	0.08103	0.0737	0.05663
0.70461	0.01293	-0.00261	0.0766	0.08342	0.05667
0.70665	0.0144	0.00353	0.0765	0.10115	0.06049
0.70869	0.01795	0.00362	0.09112	0.10452	0.05334
0.71073	0.01812	-0.00317	0.08694	0.10173	0.058
0.71277	0.01967	-0.0017	0.09727	0.09337	0.06178
0.71481	0.02099	-0.00117	0.10471	0.09663	0.06368
0.71685	0.03126	-0.00068	0.10028	0.09433	0.07151
0.71889	0.02838	-0.00297	0.09603	0.09257	0.06893
0.72093	0.02114	-0.00408	0.09801	0.09685	0.07177
0.72297	0.01636	-0.00089	0.10518	0.10134	0.08018
0.72501	0.01693	0.0009	0.11307	0.10803	0.08543
0.72705	0.01992	-0.00139	0.11814	0.11406	0.07996
0.72909	0.02217	-0.00472	0.11805	0.11506	0.07479
0.73113	0.02447	-0.00502	0.11458	0.10818	0.07549
0.73317	0.02757	-0.00278	0.11046	0.1132	0.07698
0.73521	0.02959	-0.00177	0.10504	0.12605	0.0859
0.73725	0.0256	0.00129	0.10995	0.12846	0.10005
0.73928	0.02662	0.00517	0.11553	0.13254	0.09541
0.74131	0.01903	-0.00052	0.1151	0.1207	0.09741
0.74336	0.02012	0.00034	0.12695	0.13168	0.10749
0.74539	0.01845	0.00218	0.14596	0.1379	0.10622
0.74743	0.02421	0.00288	0.15933	0.14352	0.10879
0.74947	0.0282	0.00013	0.15583	0.14343	0.10878
0.75151	0.02677	0.0002	0.143	0.13704	0.10466
0.75355	0.02775	0.00227	0.13828	0.13231	0.10462
0.75559	0.03054	0.00265	0.14717	0.13342	0.10813
0.75763	0.02825	0.00217	0.15102	0.14232	0.11315
0.75967	0.02538	-0.00018	0.15193	0.15613	0.10976
0.76171	0.02759	-0.00438	0.15538	0.1658	0.10907
0.76375	0.02926	-0.00394	0.1497	0.16624	0.11832
0.76579	0.02568	-0.00231	0.1463	0.16122	0.12877
0.76783	0.0317	-0.00237	0.16268	0.15747	0.12986
0.76987	0.03811	-0.00013	0.17473	0.16811	0.13065
0.77191	0.03423	-4e-05	0.18431	0.17227	0.13271
0.77395	0.03708	0.00188	0.16983	0.17493	0.12684
0.77599	0.03509	0.00593	0.17056	0.1679	0.12407
0.77803	0.03958	0.00313	0.17382	0.16513	0.13818
0.78007	0.0385	-0.0016	0.18388	0.17762	0.15448
0.78211	0.03464	-0.00196	0.1956	0.17773	0.15722
0.78414	0.02839	0.00082	0.18602	0.16566	0.14835
0.78618	0.0252	0.00506	0.17967	0.17907	0.15458
0.78822	0.03242	0.00338	0.18579	0.17868	0.14873
0.79026	0.03492	0.00098	0.17937	0.18447	0.15197
0.7923	0.03251	0.00507	0.18118	0.185	0.15238
0.79434	0.03593	0.01253	0.18617	0.18583	0.15863
0.79638	0.03515	0.01318	0.19021	0.18566	0.16967
0.79842	0.03425	0.00886	0.19519	0.18947	0.1708
0.80046	0.03746	0.00937	0.194	0.19328	0.16176
0.8025	0.03323	0.01119	0.19127	0.18753	0.1528
0.80454	0.03528	0.01075	0.19262	0.19115	0.15593
0.80658	0.03888	0.00903	0.19912	0.19723	0.17151
0.80862	0.03377	0.00792	0.20392	0.19981	0.16776
0.81066	0.03008	0.00819	0.20577	0.20528	0.16434
0.8127	0.03558	0.01353	0.20955	0.20524	0.18447
0.81474	0.03738	0.02085	0.21304	0.20155	0.1826
0.81678	0.03629	0.02481	0.21576	0.19764	0.18096
0.81882	0.04203	0.03487	0.21488	0.20253	0.17441
0.82086	0.04475	0.06389	0.21702	0.1976	0.17585
0.8229	0.04809	0.11629	0.22747	0.19155	0.17638
0.82494	0.04463	0.18766	0.22698	0.1993	0.17658
0.82698	0.0426	0.27996	0.22256	0.20687	0.17532
0.82902	0.03755	0.36519	0.21902	0.20833	0.17308
0.83105	0.03813	0.42247	0.21732	0.2023	0.17795
0.83309	0.03795	0.44467	0.21524	0.19674	0.18436
0.83513	0.0326	0.44875	0.20985	0.19925	0.18362
0.83717	0.02771	0.43553	0.20971	0.20757	0.17665
0.83921	0.03082	0.41106	0.21482	0.21193	0.18525
0.84125	0.03379	0.38253	0.20567	0.20155	0.19238
0.84329	0.0294	0.35615	0.19673	0.18995	0.18667
0.84533	0.0292	0.34262	0.19768	0.18178	0.16649
0.84737	0.03084	0.29991	0.21185	0.19239	0.17341
0.84941	0.03178	0.27608	0.21033	0.18473	0.17497
0.85145	0.03438	0.23726	0.20653	0.18802	0.18304
0.85349	0.03076	0.22081	0.19104	0.19851	0.18178
0.85553	0.02569	0.20367	0.19213	0.20213	0.17906
0.85757	0.02733	0.18283	0.20165	0.20424	0.1792
0.85961	0.02852	0.15629	0.20832	0.20377	0.18385
0.86165	0.02553	0.12711	0.21255	0.19512	0.18791
0.86369	0.02368	0.09713	0.21547	0.19039	0.18321
0.86572	0.02449	0.07354	0.21493	0.19538	0.17652
0.86777	0.02649	0.05419	0.21177	0.19878	0.17403
0.8698	0.02633	0.03481	0.20798	0.1917	0.17356
0.87184	0.0241	0.02273	0.20053	0.18145	0.16847
0.87388	0.0231	0.01802	0.19154	0.18561	0.16567
0.87591	0.02068	0.01656	0.19094	0.18812	0.16283
0.87795	0.01395	0.01571	0.19983	0.18827	0.1571
0.87999	0.02942	0.01488	0.19617	0.18813	0.16183
0.88203	0.02666	0.01353	0.18588	0.18787	0.15688
0.88407	0.02372	0.00494	0.17584	0.1811	0.1526
0.88611	0.02813	0.00697	0.18148	0.17888	0.1529
0.88815	0.02453	0.00869	0.17925	0.17929	0.16327
0.89019	0.01683	0.00423	0.17931	0.17604	0.1716
0.89223	0.01679	0.00161	0.17714	0.16794	0.16619
0.89427	0.01948	0.00204	0.17028	0.16847	0.15962
0.89631	0.01812	0.00413	0.17166	0.16907	0.1517
0.89835	0.01621	0.00592	0.17696	0.16503	0.1596
0.90039	0.01787	0.00396	0.17702	0.16155	0.16203
0.90243	0.01931	0.00095	0.18671	0.15672	0.15558
0.90447	0.01889	0.00307	0.18577	0.15635	0.15404
0.90651	0.01689	0.00663	0.16808	0.16071	0.14473
0.90855	0.01522	0.00629	0.15873	0.16838	0.13385
0.91059	0.01628	0.00383	0.16399	0.17037	0.13898
0.91263	0.01703	0.00379	0.16811	0.15988	0.1407
0.91467	0.01887	0.00745	0.15405	0.14471	0.13372
0.91671	0.01799	0.00855	0.14186	0.14859	0.12997
0.91875	0.01298	0.01377	0.13349	0.15078	0.13837
0.92079	0.01373	0.01185	0.13336	0.14888	0.13931
0.92282	0.00861	0.00841	0.13708	0.14943	0.13268
0.92486	0.00323	0.009	0.13605	0.13701	0.14148
0.9269	0.00463	0.01065	0.13829	0.14072	0.13336
0.92894	0.00725	0.0114	0.13817	0.14178	0.13813
0.93098	0.00898	0.00825	0.14948	0.13143	0.12388
0.93302	0.01178	0.00388	0.13393	0.12517	0.12102
0.93506	0.01683	0.00505	0.13263	0.13365	0.13525
0.9371	0.00872	0.00312	0.13651	0.1248	0.13044
0.93914	0.0053	0.00576	0.12958	0.11385	0.1158
0.94118	0.00822	0.00872	0.12217	0.11287	0.10805
0.94322	0.01027	0.00815	0.11711	0.12211	0.10558
0.94526	0.01135	0.00508	0.11494	0.1292	0.10123
0.9473	0.01058	0.00117	0.11456	0.1265	0.10069
0.94934	0.00988	-0.00028	0.11408	0.11953	0.10547
0.95138	0.01206	-0.00053	0.11151	0.11736	0.1052
0.95342	0.0116	-0.00117	0.10723	0.11665	0.10008
0.95546	0.00688	-0.00077	0.10486	0.11152	0.09483
0.9575	0.00171	0.00273	0.10437	0.11064	0.10387
0.95954	0.00169	0.00469	0.10449	0.10497	0.10396
0.96158	0.00461	-0.00152	0.09821	0.1046	0.10331
0.96362	0.00513	0.00015	0.11035	0.1007	0.08374
0.96566	0.00118	0.00561	0.11779	0.10446	0.08621
0.96769	-0.00278	0.00808	0.11132	0.09953	0.09339
0.96973	0.00476	0.00677	0.0923	0.09697	0.09177
0.97177	0.00786	0.00174	0.09192	0.10251	0.0884
0.97381	0.00683	0	0.09398	0.10187	0.0869
0.97585	0.00708	0.00176	0.09983	0.09648	0.08669
0.97789	0.00062	0.00347	0.10169	0.09085	0.08692
0.97993	-0.00286	0.00436	0.09073	0.08803	0.08524
0.98197	0.00135	0.00376	0.08107	0.08856	0.07941
0.98401	0.00282	0.00165	0.07713	0.08917	0.07533
0.98605	-0.00013	0.0016	0.07645	0.08953	0.07578
0.98809	0.00215	0.0043	0.07899	0.0946	0.07572
0.99012	0.00072	0.00552	0.07693	0.09184	0.07346
0.99217	-0.00798	0.00083	0.07665	0.07618	0.06426
0.9942	-0.00811	0.00109	0.08811	0.07239	0.06614
0.99624	0.00236	0.00148	0.09124	0.07224	0.05631
0.99828	0.00153	0.00341	0.0904	0.08577	0.07706
1.00032	0.00137	0.00493	0.05647	0.08878	0.07602
1.00236	0.01189	0.00771	0.06432	0.07132	0.07279
1.0044	0.00538	0.00962	0.07069	0.05895	0.06476
1.00644	-0.00432	0.00779	0.06873	0.06029	0.06838
1.00848	-0.00722	0.00493	0.06639	0.06973	0.06824
1.01052	-0.00583	0.00535	0.06017	0.06966	0.05945
1.01256	-0.00592	0.00964	0.05317	0.06126	0.05611
1.01459	-0.00538	0.01082	0.05422	0.05672	0.06342
1.01663	-0.00292	0.00705	0.05986	0.05617	0.06373
1.01867	0.00069	0.00606	0.06408	0.05582	0.05709
1.02071	0.00372	0.00722	0.0668	0.05678	0.05269
1.02275	0.00371	0.00576	0.06544	0.06003	0.05378
1.02479	0.00352	0.00379	0.05391	0.06165	0.05831
1.02683	0.00228	0.00708	0.05233	0.05353	0.07428
1.02887	-0.00384	0.00788	0.04957	0.05563	0.06637
1.03091	-0.00116	0.00798	0.04891	0.05058	0.04465
1.03295	0.01089	0.01317	0.05534	0.05356	0.04678
1.03499	-9e-05	0.0056	0.04898	0.04987	0.0488
1.03703	0.00783	0.00684	0.04166	0.03848	0.04772
1.03907	0.00999	0.00967	0.03931	0.03909	0.04316
1.04111	0.00424	0.01287	0.03707	0.04651	0.04538
1.04315	-0.00316	0.01133	0.04698	0.05317	0.04828
1.04519	-0.00095	0.01031	0.04657	0.0575	0.04455
1.04723	0.00028	0.0111	0.03746	0.05934	0.04406
1.04927	0.00317	0.01134	0.03592	0.05572	0.04783
1.05131	0.00368	0.01094	0.03814	0.04913	0.05137
1.05335	0.00278	0.01249	0.03862	0.05178	0.04817
1.05539	0.00508	0.01582	0.03571	0.06404	0.04951
1.05743	0.00823	0.01909	0.03408	0.06383	0.04428
1.05946	0.01203	0.02139	0.03722	0.05616	0.03696
1.0615	0.01272	0.0205	0.03848	0.06239	0.04141
1.06354	0.00305	0.01526	0.03716	0.06393	0.03368
1.06558	-0.00575	0.0168	0.04396	0.04745	0.03345
1.06762	-0.00609	0.01568	0.05458	0.04612	0.04508
1.06966	0	0.00696	0.05295	0.04225	0.04072
1.0717	0.00442	0.00708	0.042	0.04217	0.03732
1.07374	0.00847	0.01472	0.02647	0.03574	0.02505
1.07578	0.00972	0.01072	0.02264	0.02378	0.02038
1.07782	0.00485	0.00844	0.03132	0.02267	0.03361
1.07986	0.00629	0.01817	0.04161	0.03492	0.03334
1.0819	0.01192	0.01973	0.04353	0.03824	0.03194
1.08394	0.01043	0.01733	0.04154	0.02319	0.03809
1.08598	0.00594	0.01876	0.03956	0.01781	0.03441
1.08802	0.00378	0.02188	0.03505	0.02154	0.04163
1.09006	0.0076	0.02163	0.02945	0.03205	0.04031
1.0921	0.01318	0.019	0.03174	0.03339	0.0307
1.09414	0.01568	0.02066	0.03072	0.03023	0.03003
1.09618	0.01593	0.02384	0.02778	0.03465	0.03146
1.09822	0.01567	0.02232	0.02762	0.03739	0.02742
1.10026	0.01684	0.01744	0.02055	0.02934	0.02537
1.1023	0.01302	0.01577	0.02479	0.02801	0.02585
1.10434	-2e-05	0.02031	0.02408	0.0295	0.03075
1.10637	-0.00084	0.02574	0.03355	0.02858	0.02784
1.10841	-0.00348	0.03498	0.03707	0.02983	0.01399
1.11045	0.00162	0.02606	0.01971	0.03329	0.00943
1.11249	0.00842	0.02059	0.00977	0.03004	0.01245
1.11452	-6e-05	0.02101	0.00896	0.02153	0.01043
1.11657	0.0006	0.02213	0.01093	0.01854	0.01314
1.1186	-0.00017	0.0213	0.00738	0.02919	0.01988
1.12064	-0.00234	0.02058	0.00735	0.03683	0.02007
1.12268	-0.00019	0.02193	0.01083	0.03444	0.02136
1.12472	0.00163	0.02277	0.00515	0.02899	0.02156
1.12676	0.00397	0.02172	-0.00065	0.01932	0.02045
1.1288	0.00833	0.02172	-0.00058	0.01038	0.02447
1.13084	0.00888	0.02392	0.00433	0.0161	0.01883
1.13288	0.00284	0.02843	0.00751	0.02768	0.01597
1.13492	-0.00323	0.03115	0.0109	0.02821	0.02444
1.13696	-0.00503	0.0262	0.01081	0.02952	0.02598
1.139	0.00029	0.0236	-0.00285	0.02413	0.02148
1.14104	0.00348	0.01963	-0.00876	0.01219	0.01153
1.14308	0.00014	0.02267	0.00145	0.01377	0.00715
1.14512	-0.00268	0.02152	0.00776	0.00983	0.01399
1.14716	-0.00634	0.02365	0.01547	0.00753	0.00152
1.1492	-0.00761	0.02726	0.00627	-0.00311	0.00271
1.15124	0.00494	0.03239	-0.00477	-0.00235	0.0063
1.15327	-0.00084	0.03361	-0.00941	0.00684	0.00887
1.15531	0.00086	0.03449	-0.00782	0.00715	0.01405
1.15735	0.00398	0.03385	-0.00432	0.00948	0.00809
1.15939	0.0013	0.03139	-0.0017	0.01249	0.00857
1.16143	-0.00188	0.03263	-0.00041	0.00749	0.01689
1.16347	-0.00803	0.03628	-0.00163	0.00756	0.02069
1.16551	-0.01597	0.03867	-0.00113	0.01145	0.01715
1.16755	-0.01944	0.03947	-0.0016	0.01027	0.01098
1.16959	-0.0176	0.04028	-0.01141	0.01141	0.00875
1.17163	-0.01412	0.04005	-0.01951	0.01558	0.01077
1.17367	-0.013	0.03495	-0.01618	0.00775	0.01337
1.17571	-0.01443	0.02865	-0.00992	-0.008	0.01806
1.17775	-0.0117	0.03184	-0.00943	-0.00069	0.01554
1.17979	-0.00415	0.03805	-0.00786	0.01472	0.01538
1.18183	0.00022	0.04131	0.0003	0.01105	0.01165
1.18387	-0.01073	0.03889	-0.00751	0.00016	0.00312
1.18591	-0.01478	0.03317	-0.01092	0.01048	-0.00257
1.18795	-0.00481	0.04435	0.0036	0.01054	0.00152
1.18999	-0.00188	0.04403	0.001	0.00843	0.00207
1.19203	-0.00289	0.0449	-0.0147	0.00683	0.00453
1.19407	-0.00448	0.03518	-0.01678	0	0.00543
1.19611	-0.00543	0.03761	-0.01538	-0.00298	0.00236
1.19814	-0.00413	0.0448	-0.01658	0.00493	0.00219
1.20018	-0.00648	0.04883	-0.01092	0.01021	0
1.20222	-0.00858	0.04832	0	0.00787	-0.00046
1.20426	-0.00925	0.04587	-0.00138	0.00676	0.00649
1.2063	-0.01048	0.0459	-0.00681	0.01094	0.01522
1.20834	-0.01145	0.0471	-0.00891	0.01748	0.01108
1.21038	-0.01216	0.04708	-0.00824	0.01998	0.00583
1.21242	-0.01236	0.04497	-0.00808	0.01581	0.00924
1.21446	-0.01075	0.04467	-0.01607	0.00898	0.01023
1.2165	-0.01104	0.04825	-0.01207	0.00013	0.01445
1.21854	-0.01282	0.0481	-0.00448	0.0058	-0.00234
1.22058	-0.01077	0.0492	-0.00898	0.00245	0.00528
1.22262	-0.00593	0.04814	-0.00961	-0.00664	0.00201
1.22466	-0.00335	0.055	-0.00588	-0.00327	0.01312
1.2267	-0.00862	0.05823	-0.00473	0.0004	0.0133
1.22874	-0.00583	0.05913	-0.00531	0.00572	0.01111
1.23078	-0.0066	0.05926	-0.01164	0.00835	0.01126
1.23282	-0.00612	0.05715	-0.01057	0.00732	0.0108
1.23486	-0.00264	0.05542	-0.0101	0.0069	3e-05
1.2369	-0.00644	0.05567	-0.00738	0.0082	0.00043
1.23893	-0.00632	0.06077	-0.00419	0.01299	0.01081
1.24098	-0.00668	0.06518	-0.00807	0.02128	0.01509
1.24301	-0.00774	0.06373	-0.01211	0.02414	0.01633
1.24504	-0.00688	0.06226	-0.0057	0.02105	0.01493
1.24708	-0.00877	0.06438	0.00753	0.02329	0.01296
1.24912	-0.00707	0.06697	0.01353	0.03058	0.01628
1.25116	-0.00126	0.06792	0.01252	0.03323	0.02069
1.2532	0.0027	0.07055	0.01636	0.03579	0.02625
1.25524	0.00795	0.06799	0.02018	0.05232	0.03911
1.25728	0.01914	0.06464	0.03266	0.06688	0.04036
1.25932	0.02251	0.07003	0.06056	0.08484	0.04071
1.26136	0.01759	0.07107	0.07179	0.09603	0.05158
1.2634	0.03661	0.07304	0.07311	0.11103	0.04053
1.26544	0.05046	0.07763	0.08139	0.12717	0.03609
1.26748	0.05012	0.07384	0.08871	0.15343	0.03966
1.26952	0.05048	0.06893	0.08011	0.17389	0.0391
1.27156	0.046	0.06544	0.06902	0.15106	0.04694
1.2736	0.04592	0.06709	0.05423	0.12445	0.05397
1.27564	0.04372	0.07218	0.04899	0.10573	0.05374
1.27768	0.03804	0.07564	0.04579	0.08712	0.0508
1.27972	0.03445	0.0768	0.03935	0.07823	0.05099
1.28176	0.03374	0.07783	0.03777	0.07423	0.05251
1.2838	0.03169	0.07978	0.03666	0.06819	0.04698
1.28584	0.02909	0.07918	0.03276	0.06049	0.03778
1.28788	0.03081	0.07765	0.04258	0.0478	0.03548
1.28991	0.03599	0.07833	0.04637	0.04245	0.03517
1.29195	0.03142	0.08165	0.04069	0.04074	0.02983
1.29399	0.0308	0.08256	0.03435	0.02683	0.03897
1.29603	0.02888	0.08472	0.02704	0.02025	0.04688
1.29807	0.02544	0.08658	0.02743	0.0353	0.04344
1.30011	0.02111	0.0881	0.02813	0.0387	0.0399
1.30215	0.01485	0.09002	0.02198	0.03301	0.03678
1.30419	0.01078	0.091	0.01738	0.03027	0.03697
1.30623	0.00873	0.09296	0.00933	0.02408	0.03122
1.30827	0.00835	0.09305	-0.00178	0.01792	0.02723
1.31031	0.00783	0.09184	-0.00548	0.01246	0.01731
1.31235	0.00261	0.09531	-0.00481	0.00602	0.0108
1.31439	-0.00124	0.09846	-0.0099	0.00343	0.01173
1.31643	-0.00098	0.10111	-0.0087	0.00248	0.01087
1.31847	-0.00055	0.10398	-0.00184	0.00448	-3e-05
1.32051	-0.00034	0.09934	-0.00851	0.00892	-0.00924
1.32255	-0.00804	0.10213	0.00308	0.00837	0.00085
1.32459	-0.00985	0.09298	-0.00312	-0.00072	0.00583
1.32663	-0.00921	0.099	-0.01129	-0.01397	0.00399
1.32867	-0.01079	0.10146	-0.0057	-0.01168	0.00117
1.33071	-0.00787	0.10555	-0.00272	-0.0027	-0.00452
1.33275	0.00143	0.10542	-0.00092	0.00971	-0.0047
1.33479	-0.00872	0.10748	-0.00333	0.00061	0.00052
1.33682	-0.01655	0.10089	-0.00134	-0.01054	-0.0001
1.33886	-0.01858	0.10382	0.00169	-0.00782	-0.00216
1.3409	-0.01576	0.10462	-0.00089	-0.00673	-0.00352
1.34294	-0.01819	0.10366	0.00143	-0.00727	-0.00764
1.34498	-0.01997	0.10333	0.01107	-0.00702	-0.0049
1.34702	-0.01423	0.10495	0.01504	-0.00661	0
1.34906	-0.00495	0.10916	0.01083	-0.00152	0.00408
1.3511	0.00063	0.11523	0.0056	0.0084	0.00943
1.35314	-0.00229	0.11821	0.00165	0.014	0.01253
1.35518	-0.00903	0.11635	-0.00395	0.00974	0.00982
1.35722	-0.01094	0.11395	-0.01181	0.00048	0.01106
1.35926	-0.00858	0.11484	-0.01783	0	0.00416
1.3613	-0.01185	0.11609	-0.01365	0.01884	0.00224
1.36333	-0.01302	0.11928	-0.00742	0.01919	0.0024
1.36538	-0.01706	0.11631	-0.0036	0.006	0.00226
1.36741	-0.02016	0.10695	0.00444	0.0125	0.00102
1.36945	-0.01426	0.11305	0.00378	0.01654	0.01409
1.37149	-0.01008	0.11729	0.00147	0.01633	0.00753
1.37353	-0.00785	0.12021	-0.00421	0.01926	0.01118
1.37557	-0.00403	0.11793	0.00199	0.0149	0.01247
1.37761	-0.00618	0.12415	0.00868	0.01617	0.01083
1.37965	-0.00807	0.13532	0.00232	0.00872	0.00908
1.38168	-0.00773	0.1431	-0.00332	-0.00015	0.00713
1.38372	-0.01078	0.13798	0	-0.00098	0.0059
1.38576	-0.01391	0.12658	0.00457	-0.00282	0.00294
1.3878	-0.00822	0.13079	0.00173	-0.00273	-0.00151
1.38984	-0.01302	0.12983	0.00121	0.00111	0.00328
1.39188	-0.00744	0.12799	0.00178	0.00715	0.01223
1.39392	0.00961	0.14519	0.01483	0.01888	0.01254
1.39596	0.00526	0.14878	0.01908	0.02747	0.00473
1.398	-0.00097	0.13252	0.01905	0.02424	0.00545
1.40004	-0.01107	0.13125	0.03486	0.01342	0.00441
1.40208	-0.01173	0.12562	0.03098	0.00917	-0.00252
1.40412	-0.00248	0.13011	0.02027	0.00501	-0.00263
1.40616	-0.0034	0.14328	0.00799	0.00633	-0.00118
1.4082	-0.00448	0.1453	0.00666	0.01135	0
1.41024	-0.00332	0.14002	0.01012	0.01484	0.00113
1.41228	0.00034	0.14095	0.01172	0.02293	0.00495
1.41432	0	0.1434	0.01274	0.02199	0.00873
1.41636	-0.00685	0.14371	0.0098	0.02165	0.01038
1.4184	-0.00625	0.14471	0.01013	0.02878	0.01351
1.42044	-0.00646	0.15329	0.01727	0.02781	0.01277
1.42248	0.00603	0.15264	0.02687	0.02353	0.00496
1.42452	0.00271	0.14983	0.03206	0.02131	0.00605
1.42656	-0.00855	0.15755	0.02819	0.01653	0.01906
1.42859	-0.01043	0.16528	0.01757	0.01593	0.01624
1.43063	-0.00712	0.18286	0.0131	0.02797	0.02215
1.43267	-0.00474	0.20382	0.02404	0.02239	0.0121
1.43471	-0.00379	0.21448	0.02323	0.03048	0.01107
1.43675	-0.00466	0.21926	0.03127	0.03276	0.00761
1.43879	-0.00517	0.22494	0.03487	0.02021	0.01358
1.44083	-0.0006	0.22753	0.02895	0.02764	0.01784
1.44287	0.00641	0.21798	0.02302	0.04001	0.01748
1.44491	0.00563	0.21198	0.02451	0.05139	0.01502
1.44695	0.00258	0.21519	0.02857	0.05848	0.01403
1.44899	0.00182	0.22017	0.02977	0.04905	0.01307
1.45103	-0.00575	0.22812	0.03639	0.03408	0.01223
1.45307	-0.00028	0.22966	0.02741	0.03578	0.01188
1.45511	0.01693	0.22323	0.02711	0.0473	0.00736
1.45715	0.0082	0.20794	0.03023	0.04337	0.00832
1.45919	0.00748	0.19908	0.02798	0.03702	0.02231
1.46123	0.01069	0.20552	0.0377	0.03567	0.02368
1.46327	0.01072	0.20691	0.02658	0.03524	0.01073
1.46531	0.01037	0.2033	0.04008	0.04035	0.01074
1.46735	0.01128	0.20223	0.03958	0.04903	0.01638
1.46939	0.01338	0.19013	0.0366	0.04394	0.02163
1.47143	0.01447	0.18376	0.04309	0.03583	0.02492
1.47347	0.01773	0.18805	0.04811	0.03236	0.02653
1.4755	0.02236	0.18663	0.0429	0.03195	0.02791
1.47754	0.02215	0.18082	0.03952	0.03248	0.02998
1.47958	0.01994	0.18152	0.04053	0.03288	0.03245
1.48162	0.01685	0.18661	0.03665	0.03298	0.02863
1.48366	0.01434	0.18548	0.03407	0.02849	0.0264
1.4857	0.00728	0.17926	0.04027	0.02882	0.02014
1.48773	0.01473	0.1735	0.04351	0.04198	0.01863
1.48978	0.01256	0.17358	0.0401	0.05096	0.02187
1.49181	0.01355	0.18432	0.05032	0.04406	0.0199
1.49385	0.01141	0.17823	0.05258	0.04967	0.02338
1.49589	0.02038	0.16996	0.04431	0.05835	0.02603
1.49793	0.02248	0.16338	0.04159	0.05153	0.02545
1.49997	0.02093	0.15781	0.04183	0.04546	0.02272
1.50201	0.02653	0.15647	0.04496	0.04201	0.02909
1.50405	0.03483	0.1558	0.05218	0.04484	0.03448
1.50609	0.03877	0.15404	0.05506	0.0554	0.03526
1.50813	0.03283	0.15584	0.05067	0.06268	0.03698
1.51017	0.02478	0.1567	0.04739	0.06713	0.03897
1.51221	0.02717	0.14988	0.05417	0.07066	0.03723
1.51425	0.02666	0.14723	0.06448	0.07038	0.03102
1.51629	0.01958	0.14315	0.06904	0.08285	0.02757
1.51833	0.02772	0.1439	0.06466	0.07971	0.0326
1.52036	0.03853	0.15111	0.05831	0.07788	0.03965
1.5224	0.03953	0.15626	0.06093	0.07649	0.03309
1.52444	0.03789	0.15748	0.06427	0.06362	0.02989
1.52648	0.04102	0.1546	0.06696	0.06989	0.02142
1.52852	0.04338	0.15307	0.06688	0.07008	0.03377
1.53056	0.03998	0.15055	0.07478	0.07173	0.03227
1.5326	0.03446	0.15069	0.08876	0.07736	0.02796
1.53464	0.03351	0.15459	0.08788	0.078	0.02798
1.53668	0.04017	0.15266	0.07943	0.07783	0.03012
1.53872	0.04388	0.15083	0.08188	0.07829	0.03597
1.54076	0.04154	0.15392	0.0849	0.07026	0.03962
1.5428	0.04177	0.15613	0.09247	0.06279	0.0405
1.54484	0.04169	0.15446	0.10344	0.07316	0.04079
1.54688	0.05102	0.14549	0.09319	0.08357	0.05931
1.54892	0.06695	0.15064	0.08735	0.07204	0.05664
1.55096	0.06729	0.14447	0.09148	0.08647	0.04701
1.553	0.06554	0.13925	0.09808	0.09253	0.04673
1.55504	0.07285	0.13967	0.09302	0.1	0.04155
1.55708	0.07622	0.14308	0.09833	0.09532	0.05035
1.55912	0.07369	0.14787	0.10558	0.09505	0.05569
1.56116	0.07569	0.15493	0.10813	0.09889	0.05418
1.5632	0.07763	0.15855	0.10961	0.09908	0.05506
1.56524	0.08212	0.15549	0.1146	0.10777	0.0578
1.56727	0.1001	0.15282	0.12954	0.1087	0.05211
1.56931	0.10772	0.14401	0.13538	0.1031	0.04694
1.57135	0.0921	0.14548	0.12309	0.1224	0.04158
1.57339	0.08238	0.1489	0.132	0.14322	0.05969
1.57543	0.08632	0.13902	0.13162	0.12527	0.05688
1.57747	0.08306	0.13468	0.13865	0.11701	0.05248
1.57951	0.0922	0.14345	0.14971	0.12634	0.05305
1.58155	0.10248	0.14899	0.1508	0.14748	0.06307
1.58359	0.11047	0.15287	0.14181	0.15159	0.07292
1.58563	0.11464	0.15442	0.13543	0.13976	0.06993
1.58767	0.11485	0.15288	0.14342	0.13238	0.05547
1.58971	0.11157	0.14617	0.15963	0.13909	0.04719
1.59175	0.11624	0.1363	0.17179	0.14367	0.05613
1.59379	0.12331	0.13636	0.18368	0.13521	0.0676
1.59583	0.11888	0.13923	0.18073	0.14354	0.05429
1.59787	0.11001	0.13554	0.165	0.15313	0.05598
1.59991	0.10461	0.13732	0.17015	0.16938	0.06605
1.60195	0.12566	0.14346	0.16499	0.16429	0.06768
1.60399	0.12774	0.14031	0.15724	0.15609	0.06528
1.60603	0.1329	0.14799	0.1621	0.15799	0.06036
1.60807	0.14741	0.14894	0.15876	0.1617	0.05619
1.61011	0.14198	0.14234	0.16558	0.16135	0.05378
1.61213	0.13387	0.13863	0.17804	0.16106	0.05461
1.61417	0.14128	0.14068	0.1757	0.16624	0.0591
1.61621	0.1512	0.13947	0.17963	0.17436	0.05868
1.61825	0.14737	0.14077	0.19516	0.1707	0.05867
1.62029	0.13978	0.14534	0.19638	0.16669	0.05538
1.62233	0.16093	0.14639	0.18209	0.17123	0.06211
1.62437	0.15134	0.14833	0.18528	0.17577	0.0764
1.62641	0.16479	0.13521	0.19251	0.17674	0.08146
1.62845	0.15904	0.13752	0.19722	0.18241	0.0875
1.63049	0.15667	0.15285	0.19646	0.17328	0.07468
1.63253	0.16222	0.15662	0.19097	0.16211	0.06819
1.63457	0.17038	0.15115	0.19993	0.15749	0.07177
1.63661	0.17453	0.14747	0.19837	0.16293	0.07437
1.63865	0.17744	0.14708	0.19234	0.18498	0.07878
1.64069	0.1713	0.14708	0.20606	0.20484	0.08172
1.64273	0.16623	0.15284	0.21913	0.20317	0.08123
1.64477	0.17789	0.16443	0.22234	0.21114	0.07643
1.64681	0.17977	0.17542	0.21393	0.21707	0.07333
1.64885	0.17303	0.16875	0.22163	0.21549	0.08033
1.65089	0.17198	0.17968	0.22676	0.20815	0.07473
1.65293	0.18059	0.18083	0.23083	0.199	0.07418
1.65497	0.19128	0.18124	0.23621	0.19441	0.07524
1.65701	0.18887	0.18809	0.2405	0.20136	0.07614
1.65904	0.18915	0.19823	0.25457	0.20475	0.07543
1.66108	0.19667	0.20908	0.25573	0.21118	0.07223
1.66312	0.19937	0.21189	0.23635	0.22484	0.07523
1.66516	0.19724	0.20438	0.23141	0.23269	0.07606
1.6672	0.20684	0.20555	0.25491	0.23352	0.07077
1.66924	0.20446	0.20633	0.26865	0.22238	0.06875
1.67128	0.21497	0.19967	0.26761	0.22012	0.07113
1.67332	0.22648	0.20622	0.27645	0.23036	0.07675
1.67536	0.23268	0.20062	0.27023	0.22958	0.08688
1.6774	0.23176	0.20478	0.26958	0.2271	0.09394
1.67944	0.23612	0.20539	0.27603	0.23881	0.09354
1.68148	0.23696	0.19957	0.27858	0.25292	0.09441
1.68352	0.23904	0.19826	0.28569	0.26067	0.09777
1.68556	0.24283	0.20244	0.29081	0.26493	0.09546
1.6876	0.24219	0.20583	0.28685	0.2624	0.09161
1.68964	0.24684	0.19711	0.29122	0.25704	0.09432
1.69168	0.2501	0.19269	0.30355	0.2684	0.08549
1.69372	0.27068	0.19635	0.31883	0.28912	0.08371
1.69576	0.27802	0.19359	0.30923	0.2869	0.09296
1.6978	0.2808	0.18324	0.31947	0.28506	0.10206
1.69984	0.26789	0.18803	0.31998	0.30144	0.10244
1.70188	0.28913	0.1832	0.31471	0.31371	0.10122
1.70392	0.29434	0.18134	0.34273	0.31412	0.10596
1.70595	0.29001	0.18537	0.36437	0.3176	0.10953
1.70799	0.2887	0.18544	0.36349	0.32174	0.11299
1.71003	0.28977	0.18446	0.36086	0.32535	0.11718
1.71207	0.30173	0.18835	0.36541	0.33117	0.11921
1.71411	0.30903	0.17756	0.36458	0.34424	0.12297
1.71615	0.31688	0.17491	0.3656	0.34605	0.11098
1.71819	0.31986	0.1778	0.38633	0.35268	0.11085
1.72023	0.34029	0.16808	0.38402	0.3463	0.12309
1.72227	0.34732	0.16007	0.41564	0.3628	0.13692
1.72431	0.35412	0.16564	0.43208	0.37932	0.13802
1.72635	0.36661	0.16425	0.42951	0.39125	0.12843
1.72839	0.38822	0.15732	0.43563	0.39927	0.12421
1.73043	0.39762	0.15149	0.44093	0.40875	0.12921
1.73247	0.39188	0.15213	0.45561	0.42165	0.14088
1.73451	0.39447	0.16166	0.48146	0.42698	0.15589
1.73655	0.40367	0.16138	0.47803	0.43258	0.15473
1.73858	0.40751	0.14411	0.49331	0.43341	0.15416
1.74062	0.41933	0.13528	0.50172	0.4624	0.14447
1.74266	0.42475	0.13517	0.52613	0.48016	0.14171
1.7447	0.42745	0.14353	0.53249	0.46877	0.15099
1.74674	0.43779	0.14226	0.53978	0.47043	0.16661
1.74878	0.44385	0.1314	0.54229	0.48418	0.17758
1.75081	0.44985	0.12815	0.55227	0.49723	0.17254
1.75285	0.46658	0.12513	0.56106	0.49695	0.17183
1.75489	0.47562	0.11815	0.5645	0.49518	0.18374
1.75693	0.47977	0.11653	0.57649	0.52503	0.18789
1.75897	0.48752	0.11712	0.61231	0.55119	0.18107
1.76101	0.48698	0.1081	0.62174	0.56369	0.18757
1.76305	0.50154	0.1073	0.64508	0.56143	0.19213
1.76509	0.51726	0.10166	0.66484	0.58266	0.19656
1.76713	0.52401	0.09718	0.67841	0.58318	0.20667
1.76917	0.53061	0.09469	0.68757	0.59316	0.21172
1.77121	0.54149	0.09435	0.70369	0.62559	0.21048
1.77325	0.54801	0.0954	0.72247	0.6513	0.21931
1.77529	0.54963	0.09657	0.73813	0.6646	0.23343
1.77733	0.54896	0.09927	0.75171	0.67922	0.23904
1.77937	0.57285	0.09557	0.77067	0.67393	0.2454
1.78141	0.59682	0.08663	0.79644	0.68478	0.24994
1.78345	0.60032	0.08398	0.80614	0.70444	0.24802
1.78549	0.60729	0.07899	0.83213	0.74176	0.25651
1.78753	0.62169	0.07368	0.8443	0.73047	0.25003
1.78957	0.63006	0.07018	0.85856	0.74627	0.26457
1.79161	0.6326	0.06282	0.87612	0.77064	0.26936
1.79365	0.64013	0.05989	0.88865	0.80534	0.28172
1.79569	0.65628	0.0646	0.90881	0.83053	0.29065
1.79772	0.66638	0.06393	0.9372	0.83136	0.28841
1.79976	0.67837	0.06045	0.97256	0.8355	0.29086
1.8018	0.69638	0.05908	0.98674	0.85316	0.29382
1.80384	0.70939	0.06213	0.97253	0.86313	0.31315
1.80588	0.7235	0.06583	0.98832	0.87618	0.34502
1.80792	0.74988	0.06771	1.02533	0.90264	0.34297
1.80996	0.76149	0.06399	1.05328	0.92107	0.34316
1.812	0.76428	0.05718	1.07546	0.94478	0.35194
1.81404	0.77613	0.05205	1.10065	0.96896	0.36961
1.81608	0.77539	0.05451	1.1259	0.99295	0.38324
1.81812	0.7779	0.04912	1.13318	1.01765	0.38622
1.82016	0.77898	0.04518	1.128	1.03687	0.39433
1.8222	0.76855	0.04442	1.14127	1.05346	0.40141
1.82424	0.76593	0.04807	1.16083	1.06057	0.40981
1.82628	0.77163	0.04397	1.18548	1.07177	0.42384
1.82832	0.77813	0.04242	1.21258	1.08278	0.43166
1.83036	0.79678	0.04634	1.21468	1.09722	0.43841
1.8324	0.81409	0.05068	1.21558	1.11591	0.44901
1.83444	0.79986	0.04891	1.23314	1.11652	0.4659
1.83648	0.82073	0.04016	1.25283	1.13113	0.47014
1.83852	0.83123	0.03626	1.27673	1.13647	0.46701
1.84056	0.82906	0.042	1.26137	1.1496	0.47883
1.8426	0.82178	0.0366	1.2675	1.14611	0.48016
1.84463	0.82073	0.03986	1.28253	1.14785	0.49144
1.84667	0.83685	0.04422	1.31538	1.16796	0.4966
1.84871	0.83998	0.04174	1.32188	1.18893	0.49249
1.85075	0.8243	0.04083	1.29179	1.19726	0.4969
1.85279	0.81487	0.04294	1.26897	1.18307	0.50841
1.85483	0.82136	0.03952	1.28577	1.17182	0.51994
1.85687	0.82673	0.04077	1.28682	1.18865	0.52317
1.85891	0.81453	0.03887	1.29522	1.20889	0.54069
1.86095	0.82728	0.03492	1.26289	1.20738	0.53363
1.86298	0.84152	0.03375	1.26312	1.19277	0.54958
1.86502	0.82742	0.03294	1.27595	1.17095	0.54833
1.86706	0.80883	0.03199	1.26744	1.17007	0.53773
1.8691	0.79853	0.03176	1.24586	1.16763	0.5402
1.87114	0.80701	0.02845	1.23241	1.15555	0.54585
1.87318	0.80498	0.02651	1.21616	1.161	0.55593
1.87522	0.78505	0.02882	1.221	1.16643	0.57088
1.87726	0.76858	0.02694	1.20348	1.1173	0.57193
1.8793	0.76171	0.02425	1.17541	1.1182	0.55154
1.88134	0.7546	0.02543	1.16657	1.11174	0.54952
1.88338	0.74497	0.03057	1.16503	1.1021	0.553
1.88542	0.73873	0.03127	1.16284	1.09246	0.55561
1.88746	0.7272	0.02535	1.13885	1.07787	0.55483
1.88949	0.71236	0.02133	1.08836	1.05551	0.54865
1.89153	0.68277	0.02523	1.06043	1.02445	0.54317
1.89357	0.68787	0.02558	1.06343	0.99613	0.53664
1.89561	0.6735	0.02737	1.04708	0.99365	0.51909
1.89765	0.66798	0.02786	1.02119	0.98296	0.50553
1.89969	0.66834	0.03022	0.99782	0.96808	0.48877
1.90173	0.65281	0.03248	0.98087	0.93836	0.48068
1.90377	0.63404	0.02828	0.95674	0.9044	0.47851
1.90581	0.62765	0.02685	0.91593	0.8893	0.47694
1.90785	0.61361	0.03147	0.8935	0.87864	0.47089
1.90989	0.60188	0.023	0.87654	0.85301	0.45487
1.91193	0.5966	0.02541	0.86369	0.86884	0.45477
1.91397	0.58143	0.02001	0.83356	0.85648	0.44625
1.91601	0.5648	0.02093	0.82994	0.81716	0.42813
1.91805	0.54561	0.01975	0.80581	0.77355	0.41406
1.92009	0.5265	0.01835	0.76057	0.74023	0.39742
1.92213	0.50992	0.0235	0.73315	0.72225	0.37753
1.92417	0.48891	0.02441	0.71166	0.71466	0.35384
1.92621	0.47257	0.02379	0.70222	0.72321	0.34935
1.92825	0.46515	0.02608	0.67804	0.67962	0.35018
1.93029	0.46033	0.02429	0.64806	0.67684	0.34753
1.93233	0.45659	0.02138	0.62498	0.64598	0.34306
1.93437	0.44042	0.01964	0.60401	0.60758	0.32834
1.9364	0.41353	0.02219	0.58917	0.58934	0.30903
1.93844	0.39609	0.02129	0.5869	0.58124	0.29519
1.94048	0.38264	0.01364	0.56697	0.55189	0.29499
1.94252	0.37567	0.01162	0.56025	0.51053	0.28404
1.94456	0.3641	0.01376	0.55074	0.48237	0.26628
1.9466	0.34988	0.01417	0.51003	0.47961	0.24955
1.94864	0.33765	0.01236	0.48102	0.48137	0.24435
1.95068	0.33016	0.01062	0.47148	0.46132	0.24308
1.95272	0.32603	0.01122	0.46045	0.44757	0.24033
1.95476	0.29373	0.01028	0.42748	0.42904	0.23104
1.9568	0.29105	0.01718	0.40489	0.41053	0.2157
1.95884	0.29738	0.01959	0.40618	0.40973	0.20347
1.96088	0.28678	0.01646	0.39388	0.39618	0.19147
1.96292	0.27201	0.01577	0.36472	0.36607	0.18347
1.96496	0.25984	0.01565	0.33791	0.33438	0.17963
1.967	0.24847	0.01151	0.32543	0.31929	0.17373
1.96904	0.23663	0.01398	0.32429	0.31527	0.16922
1.97108	0.21131	0.02147	0.30022	0.30131	0.15983
1.97312	0.21323	0.01928	0.28851	0.29828	0.1538
1.97516	0.21508	0.01775	0.27176	0.28687	0.15425
1.9772	0.20062	0.01683	0.26829	0.26674	0.14167
1.97924	0.18538	0.01643	0.26093	0.24889	0.12799
1.98127	0.17608	0.01133	0.24382	0.23563	0.12127
1.98331	0.17636	0.01044	0.22698	0.22293	0.1152
1.98535	0.18063	0.00998	0.20953	0.21219	0.10864
1.98738	0.17388	0.00833	0.19631	0.19344	0.10099
1.98942	0.16263	0.01063	0.19947	0.19908	0.08429
1.99146	0.15672	0.01202	0.19577	0.1908	0.07388
1.9935	0.1529	0.01453	0.18431	0.1836	0.07993
1.99554	0.13298	0.01592	0.17296	0.17062	0.08492
1.99758	0.12515	0.01531	0.15824	0.15686	0.08141
1.99962	0.10988	0.00616	0.15792	0.15842	0.08213
2.00166	0.09917	0.00307	0.14206	0.15042	0.08054
2.0037	0.09013	0.00418	0.12395	0.13603	0.07464
2.00574	0.08678	0.00545	0.12003	0.12775	0.06762
2.00778	0.08754	0.00615	0.11026	0.11569	0.05726
2.00982	0.0822	0.00814	0.10128	0.10085	0.04674
2.01186	0.07258	0.009	0.09458	0.09459	0.03706
2.0139	0.06872	0.00927	0.08453	0.09468	0.03732
2.01594	0.06265	0.00553	0.08371	0.08417	0.03131
2.01798	0.0552	0.00686	0.07308	0.07297	0.02878
2.02002	0.04722	0.00932	0.05875	0.06193	0.02922
2.02206	0.05148	0.01014	0.04875	0.04905	0.0253
2.0241	0.0495	0.0111	0.05324	0.04408	0.01948
2.02614	0.04613	0.00988	0.05585	0.04242	0.01048
2.02817	0.041	0.0087	0.04082	0.04315	0.01316
2.03021	0.03802	0.00895	0.04533	0.03503	0.01765
2.03225	0.03528	0.00802	0.04472	0.03731	0.01396
2.03429	0.0274	0.00581	0.03983	0.03393	0.01121
2.03633	0.02315	0.00603	0.02983	0.02182	0.01315
2.03837	0.02547	0.00365	0.02018	0.01658	0.01532
2.04041	0.01688	0.00023	0.01218	0.01952	0.00853
2.04245	0.00608	9e-05	-0.00136	0.01049	0.00259
2.04449	0.00206	-0.00025	-0.0027	0.00884	0.00137
2.04653	7e-05	0.00164	0.00251	0.00883	0
2.04857	0	0.00292	0	0	0.00124
2.05061	0.00224	0	-0.00753	0.00027	-0.00047
2.05265	0.00775	-0.00048	-0.01547	0.00831	-0.00198
2.05469	0.00269	-0.00587	-0.01032	-0.00538	-0.00485

## Sheet: Fig.2f
Binding energy	Intensity, BBL	Intensity, PEI_lin	Intensity, 50% PEI_lin, unannealed	Intensity, 50% PEI_lin, annealed
(eV)	(a.u.)	(a.u.)	(a.u.)	(a.u.)
405	0	0	0	0
404.95	-0.01232	0.0047	0.02123	0.02178
404.9	-0.01644	0.00361	0.00019	0
404.85	0.0005	-0.00227	-0.01441	0.00359
404.8	0.01361	0.00384	0.01155	0.01812
404.75	0.01066	0.00294	0.00877	0.00466
404.7	0.01276	0.00047	-0.01258	0
404.65	0.01264	0.00148	-0.00676	0.00986
404.6	0.02064	0.00279	0.00581	0.02636
404.55	0.01999	0	0.00168	0.01652
404.5	0.01075	-0.0065	-0.0021	0.01449
404.45	0.00632	-0.00621	0.00147	0.00352
404.4	0	-0.00268	-0.00859	0.02922
404.35	0.01339	-0.00586	-0.00946	0.03031
404.3	0.01396	-0.00121	-9e-05	0.03929
404.25	0.0028	-0.00094	-0.00143	0.04391
404.2	-0.00813	-0.00396	-0.00155	-0.00669
404.15	-0.00159	-0.00377	0.00894	0.01203
404.1	0.00475	-0.00618	0	0.03179
404.05	0.00792	-0.00259	-0.00654	0.01844
404	-0.00057	-0.00282	-0.00274	0.00678
403.95	-0.00421	-0.00509	0.00166	0.00918
403.9	0.00897	-0.00319	-0.00656	0.01897
403.85	0.01223	-0.0065	-0.01342	0.03675
403.8	0.00469	-0.00719	-0.00051	0.03068
403.75	-0.00132	9e-05	-0.00294	0.01874
403.7	-0.00696	0.00168	0.00602	0.00455
403.65	-0.0019	-0.00277	0.00444	0.00484
403.6	-0.00377	0.00072	-0.00309	0.00139
403.55	0	0.00091	-0.0009	0.00803
403.5	0.0081	0.00398	0.01005	0.01125
403.45	-0.00795	0.00406	0.00792	0.00984
403.4	-0.01861	0.00741	0.0098	0.02096
403.35	-0.00747	0	0.01176	0.02558
403.3	-0.00094	-0.00421	0.03062	0.0179
403.25	-0.00623	0.00103	0.0211	0.02291
403.2	-0.01123	0.00217	0.01064	0.04272
403.15	0.00011	0.0094	0.01522	0.00394
403.1	0.00298	0.00536	0.00668	0.01549
403.05	0.01534	0.00323	0.00018	0.01824
403	0.00831	-0.00421	0.00818	0.03574
402.95	0.00182	-0.00161	0.03124	0.04423
402.9	-0.00607	0.00414	0.02558	0.0365
402.85	-0.00308	-0.00349	0.03332	0.05906
402.8	0.00155	-0.00174	0.02898	0.01927
402.75	0	0.00041	0.02584	0.02283
402.7	-0.00934	0.00446	0.03178	0.04674
402.65	-0.00156	-0.00064	0.02783	0.03798
402.6	0.00347	0.00322	0.03545	0.02028
402.55	0.00775	0.00137	0.04682	0.02427
402.5	0.00043	0	0.07049	0.03006
402.45	0.00431	0.00432	0.05837	0.05404
402.4	0.01774	0.01483	0.06099	0.06074
402.35	0.01905	0.013	0.07936	0.08491
402.3	0.03265	0.01273	0.09159	0.1041
402.25	0.03582	0.00896	0.08399	0.12554
402.2	0.0552	0.00441	0.10108	0.15545
402.15	0.05145	0.00667	0.12683	0.17223
402.1	0.06583	0.00541	0.1538	0.1834
402.05	0.08982	0.00456	0.16978	0.2011
402	0.10945	-0.00082	0.17951	0.23443
401.95	0.13015	-0.00093	0.1929	0.29782
401.9	0.15297	0.00425	0.22605	0.34467
401.85	0.18713	0.00549	0.25309	0.34202
401.8	0.22177	0.00055	0.27431	0.41007
401.75	0.25378	0.00821	0.31298	0.47765
401.7	0.30192	0.01166	0.33004	0.5352
401.65	0.3566	0.00269	0.34889	0.59502
401.6	0.42029	0	0.38517	0.6495
401.55	0.49269	0.00369	0.41135	0.70689
401.5	0.56079	0.00084	0.43569	0.76533
401.45	0.59891	0.00929	0.47236	0.84517
401.4	0.67588	0.01559	0.48038	0.89217
401.35	0.74708	0.01422	0.4954	0.91046
401.3	0.79566	0.02247	0.5252	0.93548
401.25	0.84417	0.02455	0.53722	0.96915
401.2	0.91759	0.02672	0.56557	0.97825
401.15	0.97358	0.04667	0.55898	0.99798
401.1	1.01545	0.04876	0.55103	1.04167
401.05	1.04167	0.05641	0.51214	1.04017
401	1.01005	0.06813	0.51316	1.00845
400.95	1.00054	0.09073	0.49269	0.99934
400.9	0.99442	0.10932	0.46379	0.96638
400.85	0.9651	0.11318	0.45514	0.93643
400.8	0.93055	0.12789	0.4476	0.90471
400.75	0.87939	0.15702	0.41709	0.89061
400.7	0.79614	0.17561	0.39057	0.87592
400.65	0.7356	0.20134	0.38848	0.84537
400.6	0.66454	0.25016	0.3658	0.80518
400.55	0.58678	0.29681	0.39346	0.74476
400.5	0.52046	0.32385	0.40976	0.70772
400.45	0.44833	0.3508	0.389	0.67158
400.4	0.38917	0.41897	0.4047	0.64933
400.35	0.32927	0.48624	0.40664	0.6407
400.3	0.26795	0.52991	0.40895	0.62516
400.25	0.21586	0.57983	0.43065	0.59191
400.2	0.17516	0.63843	0.45282	0.56041
400.15	0.14296	0.70921	0.48684	0.53768
400.1	0.12285	0.777	0.49424	0.54491
400.05	0.11658	0.82778	0.52455	0.54298
400	0.10228	0.87088	0.55117	0.53853
399.95	0.09369	0.93967	0.61653	0.53532
399.9	0.09897	0.97439	0.6557	0.56092
399.85	0.10442	1.01984	0.7363	0.56374
399.8	0.10407	1.03911	0.77545	0.60181
399.75	0.12369	1.04167	0.82085	0.58713
399.7	0.15096	1.00905	0.85441	0.6154
399.65	0.17597	0.9735	0.9049	0.64529
399.6	0.19139	0.96688	0.95296	0.69483
399.55	0.23342	0.93928	0.96555	0.73736
399.5	0.28517	0.87801	1.00902	0.754
399.45	0.33394	0.81074	1.02656	0.76231
399.4	0.37585	0.72732	1.03366	0.80567
399.35	0.43629	0.64423	1.04167	0.8612
399.3	0.50743	0.57632	1.03647	0.88049
399.25	0.57972	0.52394	1.01892	0.8764
399.2	0.64361	0.47054	0.98405	0.88493
399.15	0.70663	0.37704	0.93127	0.93351
399.1	0.78149	0.30973	0.91878	0.93755
399.05	0.84833	0.25127	0.8552	0.94488
399	0.88501	0.19567	0.80392	0.8933
398.95	0.92131	0.15369	0.72791	0.89289
398.9	0.9486	0.1164	0.6756	0.86914
398.85	0.96118	0.10009	0.62236	0.84407
398.8	0.97463	0.0869	0.5609	0.78078
398.75	0.93171	0.06795	0.50681	0.74398
398.7	0.89269	0.04764	0.45663	0.69502
398.65	0.84432	0.0453	0.4097	0.6545
398.6	0.77291	0.03455	0.35389	0.61652
398.55	0.69414	0.0321	0.30091	0.55774
398.5	0.63026	0.02619	0.26096	0.48254
398.45	0.54874	0.01506	0.22933	0.4257
398.4	0.4682	0.01099	0.22874	0.38068
398.35	0.39498	0.00486	0.19325	0.34914
398.3	0.32446	0	0.15239	0.35135
398.25	0.25996	0.00174	0.13771	0.31009
398.2	0.19675	0.002	0.13071	0.27035
398.15	0.15514	0.00761	0.10793	0.26411
398.1	0.12949	0.00629	0.10574	0.24268
398.05	0.10002	0.00701	0.10214	0.24556
398	0.0704	0.00497	0.09136	0.20548
397.95	0.05229	-0.00019	0.07283	0.18821
397.9	0.04334	0.00154	0.0633	0.16547
397.85	0.03325	-0.00071	0.04674	0.15793
397.8	0.02785	0.0056	0.03501	0.11389
397.75	0.01189	0.00298	0.03636	0.10834
397.7	0.01757	-0.00389	0.02381	0.11245
397.65	0.02027	-0.00882	0.02693	0.09348
397.6	0.00909	0.00097	0.02954	0.04759
397.55	0.00573	0.005	0.02078	0.03569
397.5	-0.00194	0.00673	0.03998	0.04689
397.45	0	0.01108	0.02303	0.07851
397.4	-0.00134	-0.00255	0.02528	0.07958
397.35	-0.0022	0	0.02104	0.08815
397.3	-0.0037	-0.00197	0.01679	0.07556
397.25	-0.00295	-0.00232	0.01154	0.0492
397.2	0.00062	0.00112	0.01852	0.05093
397.15	0.00221	0.00423	0.00319	0.04992
397.1	-0.00026	-0.00484	-0.00361	0.02654
397.05	0.00563	0.00243	-0.00611	0.0282
397	0.0076	0.0046	0.00556	0.02835
396.95	0.00455	0.00625	0.00435	0.04611
396.9	0.00457	0.00855	0.00513	0.05873
396.85	-0.00958	0.00558	0.02466	0.0446
396.8	0.00468	0.00641	0.01607	0.06281
396.75	0.01408	0.00175	0.00683	0.04535
396.7	0.01844	0.00175	0.00344	0.02105
396.65	0.01424	0	0.00176	-0.01331
396.6	0	0.00492	0.02104	0.01862
396.55	-0.00345	0.00404	0.0314	0.02856
396.5	0.00443	0.00295	0.01247	0.01444
396.45	0.00493	0.00394	-0.00442	0.00198
396.4	0.00414	0.0015	0.00898	0.02074
396.35	0.01316	0.00603	-0.00305	0.03214
396.3	0.00618	-0.00061	-0.01273	-0.0149
396.25	-0.00308	0.00585	-0.00691	-0.00567
396.2	-0.00297	0.00585	0.0046	0.03668
396.15	0.01445	0.00047	0.01508	0.01848
396.1	0.01626	-0.00369	0.01425	0.00826
396.05	0.00619	-0.00189	0.00792	0.0077
396	0.00943	-0.01026	-0.00375	0.00395
395.95	0.00999	-0.01075	0.01	0.01212
395.9	0.01221	-0.00315	0.01276	0.00461
395.85	0.00064	0	0.01014	0.00696
395.8	0	-0.00033	-0.00894	0.01486
395.75	-0.00052	-7e-05	-0.02207	0.03101
395.7	0.00479	-0.00058	-0.01766	0.02859
395.65	0.00593	-0.00451	-0.00575	0.02869
395.6	0.00765	-0.00491	0.0065	0.05435
395.55	0.00244	-0.00016	0.01007	0.04563
395.5	0.00902	0.0007	0.01649	0.02307
395.45	0.00506	-0.00603	0.00992	0.01048
395.4	0.01592	0.00086	0.00238	0.03265
395.35	0.00715	0.00467	-0.02253	0.02031
395.3	0.00692	0.00203	-0.00552	0.00649
395.25	0.00133	0.00183	0.00607	0.01609
395.2	0.01676	0.0057	0.00293	0.0354
395.15	0.01759	0.00359	0.01522	-0.0011
395.1	0.02157	0.00134	0.00671	0.00082
395.05	0.01281	0	0.00959	0.00795
395	0	-0.00471	0	0
